# Supplementary material for: Genome-wide analysis of tomato long non-coding RNAs and identification as endogenous target mimic for microRNA in response to TYLCV infection
Source: Sci Rep. 2015 Dec 18;5:16946. doi: 10.1038/srep16946 (PMC4683531; doi:10.1038/srep16946)
Supplement: Supplementary Table [file srep16946-s1.xls]

## Sheet: Table S1
Table S1 Characteristics of all lincRNAs identified in this study
ID	chr	start	end	FPKM_CK	FPKM_TYLCV	log2(fold_change)	p_value	CNCI_score	CPC_score
Slylnc0001	SL2.50ch00	930540	930760	193.399	196.206	0.0207917	0.93535	-0.0004096	-1.03603
Slylnc0002	SL2.50ch00	1243081	1244649	0.500235	0.700654	0.486098	1	-1.33996	-0.0004096
Slylnc0003	SL2.50ch00	3099419	3099846	3.40955	6.87876	1.01257	1	-0.0004096	-0.752859
Slylnc0004	SL2.50ch00	3564021	3567433	2.63042	2.3091	-0.187961	1	-0.0004096	-1.19095
Slylnc0005	SL2.50ch00	4263118	4266860	1.07422	1.58562	0.561755	1	-0.0229376	-1.02479
Slylnc0006	SL2.50ch00	6386557	6405502	168.372	209.452	0.314964	0.19505	-0.998623	-0.0417792
Slylnc0007	SL2.50ch00	6543346	6551263	0.00181826	0.53235	8.19367	1	-1.07305	-0.0004096
Slylnc0008	SL2.50ch00	8352831	8353140	35.2914	21.1986	-0.735349	0.3504	-0.067584	-1.27625
Slylnc0009	SL2.50ch00	8840835	8841370	3.0213	0.871301	-1.79393	1	-0.0004096	-1.30751
Slylnc0010	SL2.50ch00	10352925	10353446	1.05434	2.76776	1.39237	1	-0.0004096	-1.10448
Slylnc0011	SL2.50ch00	10881800	10883900	0.922972	1.35311	0.551917	1	-0.04096	-1.11322
Slylnc0012	SL2.50ch00	12121333	12121556	784.142	1333.24	0.765746	0.007	-0.0004096	-0.739027
Slylnc0013	SL2.50ch00	12336770	12338258	1.56192	0.765488	-1.02887	1	-0.036864	-1.07632
Slylnc0014	SL2.50ch00	12336770	12338258	1.07673	0.561712	-0.938759	1	-0.04096	-0.697228
Slylnc0015	SL2.50ch00	13371514	13372174	3.80687	3.05095	-0.319349	1	-0.0401408	-1.19563
Slylnc0016	SL2.50ch00	13375061	13375698	26.9357	15.5224	-0.795167	0.0461	-0.024576	-0.929649
Slylnc0017	SL2.50ch00	14453814	14454665	1.00139	1.37142	0.453674	1	-0.024576	-1.3476
Slylnc0018	SL2.50ch00	15668008	15668674	3.55314	1.94357	-0.870382	1	-0.090112	-1.06787
Slylnc0019	SL2.50ch00	16014718	16015669	25.8942	27.3088	0.076742	0.79565		-1.36822
Slylnc0020	SL2.50ch00	16023037	16026362	1.54959	1.92808	0.315277	1	-0.0970752	-0.944765
Slylnc0021	SL2.50ch00	16023037	16026362	11.6775	14.3619	0.298516	0.35505	-0.781399	-0.0970752
Slylnc0022	SL2.50ch00	16394672	16397948	2.52123	2.50779	-0.00771174	1	-1.28748	-0.098304
Slylnc0023	SL2.50ch00	16394672	16397948	0.863561	1.83977	1.09115	1	-1.31508	-0.135168
Slylnc0024	SL2.50ch00	16394672	16397948	7.28317	11.0797	0.605287	0.15415	-1.32149	-0.016384
Slylnc0025	SL2.50ch00	16840833	16841821	3.13516	2.77817	-0.174402	1	-1.16325	-0.0004096
Slylnc0026	SL2.50ch00	16973683	16975978	3.49678	1.95348	-0.839977	1	-0.0872448	-0.908099
Slylnc0027	SL2.50ch00	17336783	17337260	32.7444	27.2167	-0.266752	0.51255	-0.0004096	-1.52091
Slylnc0028	SL2.50ch00	17729986	17730465	19220.9	28325.2	0.559408	0.0669		-1.05303
Slylnc0029	SL2.50ch00	18352677	18355199	1.16527	0.130134	-3.1626	1	-0.114688	-1.1985
Slylnc0030	SL2.50ch00	18468764	18469880	4.48361	8.73529	0.962194	0.04995	-0.0004096	-1.21009
Slylnc0031	SL2.50ch00	18650448	18651724	0.491702	1.32657	1.43184	1	-0.053248	-1.27174
Slylnc0032	SL2.50ch00	19625382	19625742	318.743	497.382	0.64196	0.0088		-1.3808
Slylnc0033	SL2.50ch00	19964913	19965433	11.6452	3.6923	-1.65714	0.11425	-0.0004096	-0.542278
Slylnc0034	SL2.50ch00	20034808	20035242	222.264	475.024	1.09573	0.00015	-0.0004096	-1.02433
Slylnc0035	SL2.50ch00	20035422	20035628	119.534	30.4258	-1.97406	0.3101	-0.0004096	-1.31361
Slylnc0036	SL2.50ch00	20089664	20090092	1.42575	1.45656	0.0308376	1	-0.0004096	-0.994446
Slylnc0037	SL2.50ch00	20415064	20416705	6.17201	4.40891	-0.485319	1	-0.108134	-1.15217
Slylnc0038	SL2.50ch00	20538285	20540508	9.72291	10.5791	0.121755	0.6868		-1.22716
Slylnc0039	SL2.50ch00	21668779	21669955	1.34542	3.58743	1.4149	1	-0.0008192	-0.660763
Slylnc0040	SL2.50ch01	342249	342787	18.3386	20.2244	0.141212	0.7542	-0.0004096	-1.02424
Slylnc0041	SL2.50ch01	440038	441589	8.5763	6.0858	-0.49491	0.3429	-1.32969	-0.0004096
Slylnc0042	SL2.50ch01	440038	441589	3.22073	3.36608	0.0636786	1	-1.32989	-0.0004096
Slylnc0043	SL2.50ch01	4365339	4365758	6.64083	11.2705	0.763121	0.5291	-0.032768	-1.0721
Slylnc0044	SL2.50ch01	4402425	4402854	2.18051	0	#NAME?	1	-0.0499712	-1.35629
Slylnc0045	SL2.50ch01	5248491	5248997	2.93764	1.98499	-0.565527	1	-0.0004096	-1.44939
Slylnc0046	SL2.50ch01	5250231	5250827	2.41106	0	#NAME?	1	-0.0004096	-1.22564
Slylnc0047	SL2.50ch01	5463722	5466137	0	1.26028	inf	1	-1.09854	-0.0004096
Slylnc0048	SL2.50ch01	6323768	6324730	21.6355	58.1174	1.42557	5e-05		-0.993015
Slylnc0049	SL2.50ch01	6325439	6326384	44.7006	96.2117	1.10592	0.00015		-1.33454
Slylnc0050	SL2.50ch01	6337422	6340526	0.734147	1.37906	0.909545	1	-0.0761856	-0.754412
Slylnc0051	SL2.50ch01	6545945	6548500	1.85076	0.00147086	-10.2972	1	-1.01524	-0.0004096
Slylnc0052	SL2.50ch01	6545945	6548500	1.80166	3.55203	0.979319	1	-1.0113	-0.0004096
Slylnc0053	SL2.50ch01	6653243	6655566	1.521	1.17087	-0.377433	1	-0.07168	-0.610541
Slylnc0054	SL2.50ch01	7580918	7581466	0.483435	1.67299	1.79104	1	-0.0004096	-1.2973
Slylnc0055	SL2.50ch01	7651498	7654561	2.54294	4.27023	0.747815	1	-0.936456	-0.0004096
Slylnc0056	SL2.50ch01	9704632	9725270	0.500886	1.09944	1.13422	1	-0.0278528	-0.417219
Slylnc0057	SL2.50ch01	10289615	10292048	2.10668	2.989	0.504692	1	-0.0323584	-0.950315
Slylnc0058	SL2.50ch01	11626224	11627411	3.54594	11.9572	1.75364	0.00375		-1.17803
Slylnc0059	SL2.50ch01	11632168	11635715	1.87455	0.754813	-1.31236	1	-0.0004096	-1.40299
Slylnc0060	SL2.50ch01	14216783	14223623	0.620772	0	#NAME?	1	-1.34456	-0.0004096
Slylnc0061	SL2.50ch01	14787230	14835833	23.1697	12.8062	-0.855404	0.3726	-1.09256	-0.135168
Slylnc0062	SL2.50ch01	14787230	14835833	2.76951e-05	2.00762	16.1455	1	-1.11072	-0.110592
Slylnc0063	SL2.50ch01	16808343	16810798	4.04288	3.23576	-0.321278	1	-0.008192	-1.0591
Slylnc0064	SL2.50ch01	21922125	21925046	3.23376	1.89566	-0.770515	1	-0.0004096	-1.04363
Slylnc0065	SL2.50ch01	21922125	21925046	0.324094	0.616425	0.927514	1	-0.955344	-0.0004096
Slylnc0066	SL2.50ch01	22455342	22457763	6.86766	12.3205	0.843168	0.0052	-0.126976	-1.25987
Slylnc0067	SL2.50ch01	22596848	22597108	22.7574	10.6524	-1.09516	1	-0.0004096	-1.4086
Slylnc0068	SL2.50ch01	23875581	23875870	527.437	585.483	0.15063	0.5546	-0.0004096	-1.17066
Slylnc0069	SL2.50ch01	25841684	25844026	0.285434	0.714103	1.32298	1	-1.15191	-0.004096
Slylnc0070	SL2.50ch01	25857765	25862387	3.85923	3.47684	-0.150538	1	-1.0759	-0.036864
Slylnc0071	SL2.50ch01	29988503	29990249	2.48172	2.38841	-0.0552925	1	-0.028672	-0.93936
Slylnc0072	SL2.50ch01	32678871	32679545	1.7127	1.48176	-0.208963	1	-1.16988	-0.0557056
Slylnc0073	SL2.50ch01	41252631	41252910	29.8462	59.0101	0.983413	0.22765	-0.0004096	-1.44588
Slylnc0074	SL2.50ch01	42504351	42507064	3.31217	2.77941	-0.252994	1	-0.0004096	-1.17217
Slylnc0075	SL2.50ch01	46752132	46752901	5.93072	7.50773	0.34017	1	-0.0438272	-0.779563
Slylnc0076	SL2.50ch01	47368500	47369556	1.99785	2.82928	0.501987	1	-0.057344	-1.08129
Slylnc0077	SL2.50ch01	53634029	53651783	1.09792	1.00016	-0.134546	1	-1.20688	-0.077824
Slylnc0078	SL2.50ch01	54394737	54404149	3.61748	3.44042	-0.0723986	1	-0.0626688	-1.25687
Slylnc0079	SL2.50ch01	55960637	55962065	0.616414	1.15156	0.901619	1	-0.0004096	-1.22634
Slylnc0080	SL2.50ch01	56249304	56249558	794.104	500.722	-0.665317	0.0164	-0.147456	-1.0466
Slylnc0081	SL2.50ch01	57682288	57684015	16.7537	10.0838	-0.732446	0.54675	-1.16351	-0.0004096
Slylnc0082	SL2.50ch01	58379108	58379681	5.58704	0	#NAME?	1	-0.0004096	-1.26217
Slylnc0083	SL2.50ch01	60922308	60928556	0.221518	0.766594	1.79104	1	-1.03349	-0.258048
Slylnc0084	SL2.50ch01	61062973	61065914	0.593173	1.4349	1.27442	1	-0.0878836	-0.106496
Slylnc0085	SL2.50ch01	61596921	61599211	1.82132	0.305721	-2.5747	1	-1.11325	-0.02048
Slylnc0086	SL2.50ch01	61607845	61608914	2.44484	4.94195	1.01534	1	-0.172032	-0.879736
Slylnc0087	SL2.50ch01	61820312	61822926	3.37839	4.66666	0.466056	1	-0.008192	-0.687674
Slylnc0088	SL2.50ch01	63042922	63043839	0	5.15002	inf	1	-1.16376	-0.0004096
Slylnc0089	SL2.50ch01	63106431	63123831	1.0674	0.530148	-1.00963	1	-1.22739	-0.0004096
Slylnc0090	SL2.50ch01	63922259	63922879	2.89427	1.45981	-0.987423	1	-0.917466	-0.0004096
Slylnc0091	SL2.50ch01	64093325	64096822	11.4688	21.4288	0.901844	0.05515	-1.15994	-0.049152
Slylnc0092	SL2.50ch01	64640222	64640435	914.22	1001.75	0.131905	0.7721	-0.0004096	-0.794294
Slylnc0093	SL2.50ch01	65540832	65544389	1.45605	2.12959	0.548517	1	-1.14352	-0.024576
Slylnc0094	SL2.50ch01	65569110	65575448	4.53371	1.9824	-1.19345	1	-1.15313	-0.0004096
Slylnc0095	SL2.50ch01	66015110	66016084	5.59723	6.48927	0.213342	1	-1.33422	-0.0004096
Slylnc0096	SL2.50ch01	66700457	66700887	0	2.62464	inf	1		-1.06198
Slylnc0097	SL2.50ch01	70403459	70405640	0.59313	0.717078	0.273781	1	-1.00142	-0.0188416
Slylnc0098	SL2.50ch01	73390102	73390613	1.0155	0.9438	-0.10564	1	-0.0004096	-0.583622
Slylnc0099	SL2.50ch01	74427487	74428894	0.254768	0.636849	1.32177	1	-0.975242	-0.0004096
Slylnc0100	SL2.50ch01	74810776	74811011	207.075	151.678	-0.449145	0.32965		-0.87844
Slylnc0101	SL2.50ch01	75252085	75253971	5.11286	5.63587	0.140508	1	-0.0544768	-1.26808
Slylnc0102	SL2.50ch01	75254211	75255124	1.1077	0.788559	-0.490274	1	-0.0319488	-0.435143
Slylnc0103	SL2.50ch01	75488500	75494413	0.759124	0	#NAME?	1	-1.0947	-0.0004096
Slylnc0104	SL2.50ch01	76244431	76245011	1.44915	0	#NAME?	1	-0.0004096	-1.12293
Slylnc0105	SL2.50ch01	76908828	76909827	4.84148	7.21072	0.574696	1	-0.0004096	-1.33659
Slylnc0106	SL2.50ch01	76910704	76912501	3.37615	5.84956	0.792951	1		-1.15706
Slylnc0107	SL2.50ch01	77075665	77076147	16.7472	49.4903	1.56322	0.00285		-1.22497
Slylnc0108	SL2.50ch01	77119234	77119940	0.994699	1.48649	0.579578	1	-0.939722	-0.0004096
Slylnc0109	SL2.50ch01	78991186	78991862	17.7645	12.3277	-0.527092	0.21525	-0.0004096	-1.04381
Slylnc0110	SL2.50ch01	79471151	79471353	14.4371	16.8945	0.22677	1	-0.0118784	-1.00495
Slylnc0111	SL2.50ch01	80014151	80014659	28.5435	32.9716	0.20806	0.57345		-0.958052
Slylnc0112	SL2.50ch01	80479757	80482268	2.08619e-05	2.54222	16.8949	1	-1.18766	-0.0004096
Slylnc0113	SL2.50ch01	81734561	81735427	6.25962	6.07803	-0.0424718	1	-0.0192512	-1.05834
Slylnc0114	SL2.50ch01	82718258	82718866	1.16788	0	#NAME?	1	-0.024576	-0.817815
Slylnc0115	SL2.50ch01	85027027	85027952	0.223973	1.18849	2.40774	1	-0.0004096	-0.831056
Slylnc0116	SL2.50ch01	86064041	86074808	3.6308	2.95714	-0.296083	1	-1.25154	-0.0004096
Slylnc0117	SL2.50ch01	87336498	87336980	0.867543	1.0493	0.274419	1	-0.0765952	-1.13876
Slylnc0118	SL2.50ch01	89379052	89379900	0	0.50803	inf	1	-0.868274	-0.0172032
Slylnc0119	SL2.50ch01	90075623	90077267	8.26004	5.86665	-0.493611	0.1784	-0.0004096	-1.24085
Slylnc0120	SL2.50ch01	90402434	90406392	1.00042	0.563511	-0.828095	1	-1.29854	-0.04096
Slylnc0121	SL2.50ch01	91251902	91252628	2.99493	12.0775	2.01173	0.07325	-0.0004096	-0.220154
Slylnc0122	SL2.50ch01	91644102	91665765	0.187108	0.731228	1.96645	1	-0.947461	-0.049152
Slylnc0123	SL2.50ch01	92106043	92106453	37.4532	64.7748	0.790344	0.04635	-0.0004096	-1.2563
Slylnc0124	SL2.50ch01	92567948	92568340	340.719	267.901	-0.346881	0.1707		-1.24955
Slylnc0125	SL2.50ch01	92584939	92585295	19.1226	26.5853	0.47535	0.4625		-1.23087
Slylnc0126	SL2.50ch01	92787824	92924512	0.711081	0.747423	0.0719106	1	-0.462329	-0.032768
Slylnc0127	SL2.50ch01	93690378	93690918	11.4226	7.14524	-0.676836	0.26025		-1.152
Slylnc0128	SL2.50ch01	93789125	93789832	52.6257	91.5503	0.798798	0.0025	-0.0950272	-0.408392
Slylnc0129	SL2.50ch01	94118591	94131028	2.81809	1.07259	-1.39362	1	-1.19569	-0.02048
Slylnc0130	SL2.50ch01	94118591	94131028	1.27176	0.0508203	-4.64528	1	-1.12342	-0.02048
Slylnc0131	SL2.50ch01	94118591	94131028	6.12616	7.1404	0.221021	1	-1.09041	-0.02048
Slylnc0132	SL2.50ch01	94118591	94131028	0.000183338	2.3088	13.6204	1	-1.0239	-0.02048
Slylnc0133	SL2.50ch01	94118591	94131028	26.28	18.0717	-0.540231	0.2376	-1.11082	-0.02048
Slylnc0134	SL2.50ch01	94671219	94671718	8.30057	11.8207	0.510033	0.4056	-0.106496	-0.915049
Slylnc0135	SL2.50ch01	94835186	94835627	35.3481	47.8675	0.437415	0.2497	-0.0004096	-1.23473
Slylnc0136	SL2.50ch01	95021618	95022337	2.08679	1.64508	-0.343127	1	-0.0004096	-1.40901
Slylnc0137	SL2.50ch01	95402086	95433857	1.34238	0.961542	-0.481367	1	-0.421864	-0.004096
Slylnc0138	SL2.50ch01	95743629	95758399	9.91795	13.3666	0.430522	0.2784	-0.024576	-1.13026
Slylnc0139	SL2.50ch01	95743629	95758399	1.14623	0.000177524	-12.6566	1	-1.23944	-0.024576
Slylnc0140	SL2.50ch01	95743629	95758399	13.3039	20.4755	0.62205	0.25275	-1.17465	-0.036864
Slylnc0141	SL2.50ch01	95844191	95845591	1.50657	0.290114	-2.37657	1	-1.24541	-0.0004096
Slylnc0142	SL2.50ch01	96064882	96102302	3.91345	4.09898	0.0668274	1	-0.0057344	-0.843475
Slylnc0143	SL2.50ch01	96366153	96366788	0	2.1111	inf	1	-0.0004096	-1.31495
Slylnc0144	SL2.50ch01	96612821	96613634	7.78093	15.9035	1.03133	0.0339	-0.0004096	-1.23263
Slylnc0145	SL2.50ch01	96652369	96653826	15.7377	17.5718	0.159034	0.58795	-0.018432	-0.345994
Slylnc0146	SL2.50ch01	97269119	97269450	21.4574	55.005	1.35809	0.03825	-0.0004096	-1.42416
Slylnc0147	SL2.50ch01	97280910	97282269	2.10165	0.879592	-1.25661	1	-1.17053	-0.100352
Slylnc0148	SL2.50ch02	352903	353771	1.54565	3.62321	1.22905	1	-1.29312	-0.0684032
Slylnc0149	SL2.50ch02	352903	353771	0.00104993	0.999993	9.89548	1	-1.2975	-0.0004096
Slylnc0150	SL2.50ch02	4359832	4360578	8.08259	3.83002	-1.07747	0.1747	-0.0012288	-0.5406
Slylnc0151	SL2.50ch02	5082583	5084245	2.62642	1.96043	-0.421927	1	-0.0282624	-1.16154
Slylnc0152	SL2.50ch02	5237220	5240421	0.600496	0	#NAME?	1	-0.640277	-0.016384
Slylnc0153	SL2.50ch02	5424434	5425505	3.44903	2.88882	-0.255713	1	-0.0618496	-1.26326
Slylnc0154	SL2.50ch02	6084158	6103090	0.702965	0.740063	0.0741949	1	-0.341363	-0.139264
Slylnc0155	SL2.50ch02	6963202	6963618	0	5.76818	inf	1	-0.0004096	-1.38028
Slylnc0156	SL2.50ch02	7314004	7314238	47.8008	26.3626	-0.858541	0.27575	-0.0004096	-1.33729
Slylnc0157	SL2.50ch02	7402539	7410544	1.30546	7.52677	2.52747	1	-0.221184	-1.37617
Slylnc0158	SL2.50ch02	7402539	7410544	8.27864	15.3837	0.893938	0.41825	-1.12664	-0.094208
Slylnc0159	SL2.50ch02	7402539	7410544	15.4217	19.2646	0.32099	0.61875	-1.13162	-0.065536
Slylnc0160	SL2.50ch02	7402539	7410544	0.00016847	2.92683	14.0846	1	-1.11539	-0.581632
Slylnc0161	SL2.50ch02	7805836	7806756	0	1.90089	inf	1	-0.0004096	-1.02894
Slylnc0162	SL2.50ch02	7820544	7822552	26.2139	31.0211	0.242917	0.39335	-1.35175	-0.118374
Slylnc0163	SL2.50ch02	14982363	14984721	0.749244	1.31205	0.808312	1	-0.036864	-1.17183
Slylnc0164	SL2.50ch02	14982363	14984721	0.674557	0.110315	-2.61231	1	-1.07989	-0.036864
Slylnc0165	SL2.50ch02	15413777	15414418	1.93789	0	#NAME?	1	-0.049152	-0.401973
Slylnc0166	SL2.50ch02	15710466	15711096	4.08718	1.93931	-1.07556	1	-0.032768	-1.06133
Slylnc0167	SL2.50ch02	18050257	18050995	3.88829	2.18307	-0.83278	1	-0.0131072	-0.793065
Slylnc0168	SL2.50ch02	21263504	21265514	1.51112	2.7724	0.875519	1	-0.0557056	-0.440759
Slylnc0169	SL2.50ch02	21392938	21404548	4.00563	1.73528	-1.20686	1	-0.958848	-0.0180224
Slylnc0170	SL2.50ch02	21815860	21816292	9.34837	9.27203	-0.0118299	0.91005	-0.0004096	-1.0808
Slylnc0171	SL2.50ch02	22940742	22950896	3.84798	0.0503291	-6.25657	1	-1.00825	-0.12288
Slylnc0172	SL2.50ch02	22940742	22950896	2.58901	1.29695	-0.997276	1	-0.980452	-0.0004096
Slylnc0173	SL2.50ch02	22940742	22950896	2.82642	10.9517	1.9541	0.16375	-1.08984	-0.094208
Slylnc0174	SL2.50ch02	24386509	24386900	3.20153	1.61478	-0.987423	1	-0.0004096	-1.33267
Slylnc0175	SL2.50ch02	24475267	24476251	1.47818	1.53648	0.0558073	1	-0.0499712	-0.841384
Slylnc0176	SL2.50ch02	24781770	24782673	1.99719	1.39737	-0.515252	1	-1.23965	-0.0004096
Slylnc0177	SL2.50ch02	26214346	26215469	1.32522	0.332322	-1.99559	1	-0.0004096	-1.20426
Slylnc0178	SL2.50ch02	27310358	27312606	0.688296	1.10213	0.679193	1	-0.0950272	-1.16605
Slylnc0179	SL2.50ch02	28266834	28268848	0	6.24191	inf	1	-1.05206	-0.0004096
Slylnc0180	SL2.50ch02	28973584	28974070	7.51576	9.37107	0.318294	0.70935	-0.0004096	-1.08092
Slylnc0181	SL2.50ch02	30587257	30589468	12.2671	18.2525	0.573294	0.0335	-0.008192	-1.02965
Slylnc0182	SL2.50ch02	31015621	31016547	0.319959	1.13583	1.82779	1	-0.0458752	-0.988627
Slylnc0183	SL2.50ch02	31099919	31100648	1.33344	0	#NAME?	1	-0.053248	-1.00406
Slylnc0184	SL2.50ch02	33467737	33470382	2.87779	4.55714e-07	-22.5903	1	-0.0004096	-0.786279
Slylnc0185	SL2.50ch02	34617968	34618769	18.9881	31.1566	0.714442	0.03155		-1.24819
Slylnc0186	SL2.50ch02	34992658	34998727	0	3.58571	inf	1	-0.0004096	-1.08999
Slylnc0187	SL2.50ch02	34992658	34998727	2.28202	4.45221	0.964212	1	-1.13695	-0.0004096
Slylnc0188	SL2.50ch02	35941539	35944468	0.33962	1.88361	2.47151	1	-1.18943	-0.047104
Slylnc0189	SL2.50ch02	36290714	36294334	0.645813	0.168425	-1.93901	1	-1.23687	-0.212992
Slylnc0190	SL2.50ch02	36290714	36294334	2.86012	3.21209	0.167434	1	-1.20619	-0.212992
Slylnc0191	SL2.50ch02	36747335	36753927	0.510829	0.523071	0.0341665	1	-1.2392	-0.0598016
Slylnc0192	SL2.50ch02	36944344	36961500	76.2555	156.569	1.03788	0.00155	-0.0004096	-1.17498
Slylnc0193	SL2.50ch02	36963073	36963954	14.1121	27.3126	0.952635	0.00635		-1.11333
Slylnc0194	SL2.50ch02	37336950	37341664	2.37856	1.00629e-06	-21.1726	1	-1.26805	-0.008192
Slylnc0195	SL2.50ch02	37786176	37788453	1.63779	2.17964	0.412341	1	-0.567457	-0.101171
Slylnc0196	SL2.50ch02	38255695	38256176	2.35092	0	#NAME?	1	-0.0004096	-1.36024
Slylnc0197	SL2.50ch02	38708178	38724782	0.21031	0.594854	1.50002	1	-1.03742	-0.065536
Slylnc0198	SL2.50ch02	38731809	38746082	0.736991	0	#NAME?	1	-1.12991	-0.049152
Slylnc0199	SL2.50ch02	38731809	38746082	0.880154	0	#NAME?	1	-0.893905	-0.049152
Slylnc0200	SL2.50ch02	38802820	38818249	12.1707	14.9277	0.294586	0.62455	-0.0004096	-1.32644
Slylnc0201	SL2.50ch02	38802820	38818249	19.4818	36.0654	0.888487	0.0431	-0.949905	-0.0004096
Slylnc0202	SL2.50ch02	40376308	40382175	36.7928	55.7602	0.599813	0.51545	-0.0004096	-0.283752
Slylnc0203	SL2.50ch02	40435855	40444179	0	1.06157	inf	1	-0.0004096	-1.31195
Slylnc0204	SL2.50ch02	40435855	40444179	11.3798	11.9808	0.0742452	0.8635	-1.29956	-0.0004096
Slylnc0205	SL2.50ch02	40454500	40454772	31.9041	33.1576	0.0555971	0.9188	-0.032768	-1.16711
Slylnc0206	SL2.50ch02	40502810	40505306	0.990752	1.7582	0.8275	1	-0.024576	-0.916931
Slylnc0207	SL2.50ch02	41445770	41446311	0	2.59392	inf	1	-0.393216	-1.14112
Slylnc0208	SL2.50ch02	43025016	43047118	0.362995	1.22446	1.75413	1	-0.936402	-0.169984
Slylnc0209	SL2.50ch02	43157247	43157572	2.15203	2.60289	0.274419	1	-0.0004096	-0.927922
Slylnc0210	SL2.50ch02	44450626	44455943	0.252765	1.49881	2.56795	1	-0.0221184	-0.870717
Slylnc0211	SL2.50ch02	44450626	44455943	19.5586	17.0847	-0.195095	0.59205	-1.21623	-0.172032
Slylnc0212	SL2.50ch02	44450626	44455943	2.01718	4.87861	1.27413	1	-0.886668	-0.01024
Slylnc0213	SL2.50ch02	45358189	45358931	3.03344	1.08313	-1.48575	1	-0.106086	-0.375563
Slylnc0214	SL2.50ch02	46128828	46131660	0.62323	0.583966	-0.093881	1	-0.847216	-0.0233472
Slylnc0215	SL2.50ch02	46226672	46234357	1.78746	2.31163	0.371002	1	-1.02089	-0.036864
Slylnc0216	SL2.50ch02	46263242	46281190	0.515409	0.269162	-0.937241	1	-1.12669	-0.012288
Slylnc0217	SL2.50ch02	46577024	46578306	22.4351	24.8057	0.14492	0.60395	-0.0004096	-1.1437
Slylnc0218	SL2.50ch02	46578360	46580661	12.6354	15.4995	0.294756	0.26465	-0.0004096	-0.947015
Slylnc0219	SL2.50ch02	47055189	47059842	4.46397	0.791512	-2.49565	1	-1.28953	-0.057344
Slylnc0220	SL2.50ch02	47055189	47059842	0.549758	0.248243	-1.14704	1	-1.35948	-0.057344
Slylnc0221	SL2.50ch02	47557994	47560379	4.03777	3.43322	-0.234	1	-0.66501	-0.0118784
Slylnc0222	SL2.50ch02	47694662	47695067	2587.23	1025.9	-1.33452	5e-05	-0.004096	-0.218455
Slylnc0223	SL2.50ch02	48343714	48344812	1.05333	2.39268	1.18367	1	-0.0004096	-1.30503
Slylnc0224	SL2.50ch02	48707339	48707557	613.177	953.478	0.636897	0.03855		-1.27957
Slylnc0225	SL2.50ch02	48722032	48722280	10684.9	7921.47	-0.431734	0.0742		-1.30303
Slylnc0226	SL2.50ch02	48791773	48792084	37.0519	42.0555	0.182746	0.74335	-0.0004096	-1.06569
Slylnc0227	SL2.50ch02	49380202	49380741	7.32765	6.30753	-0.216276	1	-0.0004096	-1.31998
Slylnc0228	SL2.50ch02	49381342	49381642	130.578	257.711	0.980837	0.00465	-0.0004096	-1.22775
Slylnc0229	SL2.50ch02	49381875	49382371	23.219	36.9036	0.668455	0.1026	-0.0004096	-1.25987
Slylnc0230	SL2.50ch02	50361602	50362268	13.9082	25.8043	0.891672	0.02835	-0.0004096	-0.927002
Slylnc0231	SL2.50ch02	50363385	50363785	35.5181	71.3666	1.0067	0.01555	-0.0004096	-1.4263
Slylnc0232	SL2.50ch02	50563931	50564390	36.6368	36.8255	0.0074117	0.9195	-1.09539	-0.0004096
Slylnc0233	SL2.50ch02	50857045	50892590	6.23737	4.71603	-0.403366	1	-1.14314	-0.04096
Slylnc0234	SL2.50ch02	50903114	50921339	3.98313	5.50403	0.466589	1	-0.004096	-1.21709
Slylnc0235	SL2.50ch02	50967030	50967994	18.0332	17.1924	-0.0688899	0.8298	-0.0004096	-0.821415
Slylnc0236	SL2.50ch02	52075941	52085438	5.72924	6.90255	0.268784	1	-0.93803	-0.118784
Slylnc0237	SL2.50ch02	52075941	52085438	2.31601	0.000143903	-13.9743	1	-1.39217	-0.118784
Slylnc0238	SL2.50ch02	52905506	52906085	3.97927	2.36701	-0.74944	1	-0.094208	-1.18573
Slylnc0239	SL2.50ch02	52963056	52970557	65.2042	39.1215	-0.737005	0.2839	-0.0004096	-0.825982
Slylnc0240	SL2.50ch02	52995379	52996672	3.04791	1.49282	-1.02978	1	-0.12288	-0.934635
Slylnc0241	SL2.50ch02	53282515	53284225	37.4539	63.5764	0.763373	0.0015	-0.0004096	-1.28071
Slylnc0242	SL2.50ch02	53590566	53593260	0.927195	1.3559	0.548305	1	-1.06381	-0.008192
Slylnc0243	SL2.50ch02	53593465	53594230	0.64455	0.658475	0.0308376	1	-1.14136	-0.094208
Slylnc0244	SL2.50ch02	53594855	53595343	4.49522	1.12734	-1.99548	1	-0.0004096	-1.04857
Slylnc0245	SL2.50ch02	54037364	54049182	5.84993	9.26891	0.66398	0.558	-0.0004096	-1.0634
Slylnc0246	SL2.50ch02	54037364	54049182	4.77479	3.17376	-0.589243	1	-0.0004096	-1.18963
Slylnc0247	SL2.50ch02	54805694	54812762	15.6353	12.9127	-0.276017	0.66475	-0.0004096	-0.240761
Slylnc0248	SL2.50ch02	54830536	54831503	2.08752	1.51152	-0.465787	1	-0.0004096	-0.173468
Slylnc0249	SL2.50ch02	54888905	54892047	2.78523	4.88799	0.811441	1	-1.2325	-0.0004096
Slylnc0250	SL2.50ch03	718726	719312	1.23858	0	#NAME?	1	-0.0004096	-0.889023
Slylnc0251	SL2.50ch03	720276	722264	1.15986	1.06435	-0.123978	1	-0.0004096	-1.35657
Slylnc0252	SL2.50ch03	961682	962507	4.25885	6.98608	0.714017	1	-1.23503	-0.106496
Slylnc0253	SL2.50ch03	1163530	1164833	39.66	49.6371	0.323737	0.18345	-0.073728	-0.913013
Slylnc0254	SL2.50ch03	2743850	2744368	2.51541	0	#NAME?	1	-0.0004096	-1.45897
Slylnc0255	SL2.50ch03	3250485	3251134	0	1.27675	inf	1	-0.0004096	-0.829644
Slylnc0256	SL2.50ch03	3336918	3345491	1.18869	0.209771	-2.50249	1	-1.2731	-0.0770048
Slylnc0257	SL2.50ch03	3336918	3345491	1.47651	0.24858	-2.57041	1	-0.4006	-0.0569344
Slylnc0258	SL2.50ch03	3336918	3345491	0.520583	1.70617	1.71256	1	-0.305316	-0.0770048
Slylnc0259	SL2.50ch03	4424996	4425559	3.17079	1.5733	-1.01105	1	-0.090112	-1.18595
Slylnc0260	SL2.50ch03	4434708	4437928	0.758551	1.09855	0.534283	1	-0.069632	-1.15493
Slylnc0261	SL2.50ch03	4434708	4437928	0.769806	1.07139	0.476912	1	-1.11171	-0.069632
Slylnc0262	SL2.50ch03	4434708	4437928	1.2037	1.08362	-0.151624	1	-1.14873	-0.069632
Slylnc0263	SL2.50ch03	5528721	5529773	3.52804	5.9633	0.757243	1	-0.0024576	-0.920323
Slylnc0264	SL2.50ch03	6284307	6284784	1.23667	1.17607	-0.0724859	1	-0.0004096	-1.05919
Slylnc0265	SL2.50ch03	6292008	6296427	4.59616	2.5442	-0.853214	1	-0.871715	-0.086016
Slylnc0266	SL2.50ch03	6406527	6433639	0.790488	0	#NAME?	1	-1.1694	-0.08192
Slylnc0267	SL2.50ch03	7188901	7190182	35.2176	52.5398	0.577115	0.0243	-0.907483	-0.159744
Slylnc0268	SL2.50ch03	7404191	7404776	4.78156	0.726697	-2.71805	1	-0.0004096	-1.05863
Slylnc0269	SL2.50ch03	7674671	7678688	2.70665	0	#NAME?	1	-0.0004096	-1.09399
Slylnc0270	SL2.50ch03	7859823	7871751	0.785778	0.764248	-0.0400797	1	-1.10602	-0.0004096
Slylnc0271	SL2.50ch03	8023539	8024593	0	1.58389	inf	1	-0.1024	-1.44881
Slylnc0272	SL2.50ch03	8294270	8296732	2.1079	2.7952	0.407141	1	-0.110592	-1.33934
Slylnc0273	SL2.50ch03	8294270	8296732	2.64041	3.6926	0.483874	1	-1.32844	-0.0114688
Slylnc0274	SL2.50ch03	8746297	8747952	2.43835	0.771393	-1.66037	1	-0.989218	-0.014336
Slylnc0275	SL2.50ch03	10348500	10352928	2.40252	0	#NAME?	1	-0.892661	-0.012288
Slylnc0276	SL2.50ch03	10473590	10475816	2.6675	2.61022	-0.0313159	1	-1.30622	-0.118784
Slylnc0277	SL2.50ch03	11279584	11281593	3.78027	2.79402	-0.436145	1	-0.0176128	-0.646072
Slylnc0278	SL2.50ch03	11285622	11286397	4.57333	2.74668	-0.73556	1	-1.09419	-0.0196608
Slylnc0279	SL2.50ch03	11285622	11286397	10.8353	2.22883	-2.28138	0.11465	-1.05939	-0.0196608
Slylnc0280	SL2.50ch03	17898045	17900587	0.585378	0	#NAME?	1	-1.02326	-0.0385024
Slylnc0281	SL2.50ch03	18174869	18176291	1.2538	0	#NAME?	1	-1.10565	-0.0004096
Slylnc0282	SL2.50ch03	18238304	18239280	1.0152	1.44588	0.510186	1	-0.0004096	-1.17124
Slylnc0283	SL2.50ch03	18260093	18260598	13.078	4.94788	-1.40225	0.2119	-0.0004096	-1.13106
Slylnc0284	SL2.50ch03	21695304	21697059	1.07242	0.195267	-2.45736	1	-0.065536	-1.30245
Slylnc0285	SL2.50ch03	21717975	21733268	1.2435	0.990258	-0.328527	1	-1.03152	-0.016384
Slylnc0286	SL2.50ch03	22098861	22102562	0.530565	0.894981	0.754328	1	-1.02687	-0.073728
Slylnc0287	SL2.50ch03	22098861	22102562	3.33382	1.8119	-0.879675	1	-0.0667068	-0.073728
Slylnc0288	SL2.50ch03	22098861	22102562	1.32926	0.610092	-1.12352	1	-0.0548697	-0.073728
Slylnc0289	SL2.50ch03	23058359	23060487	4.90387	3.03099	-0.694134	1	-1.37045	-0.0004096
Slylnc0290	SL2.50ch03	23064174	23068702	0.42936	6.90601	4.00759	1	-1.28122	-0.126976
Slylnc0291	SL2.50ch03	23064174	23068702	2.53752e-05	1.36317	15.7132	1	-1.36274	-0.0139264
Slylnc0292	SL2.50ch03	24494183	24496158	6.75388	6.7529	-0.000208366	1	-1.2974	-0.0004096
Slylnc0293	SL2.50ch03	25098530	25099735	10.2509	0	#NAME?	1	-1.25491	-0.0004096
Slylnc0294	SL2.50ch03	25795133	25795456	121.658	78.5291	-0.631531	0.0966	-0.0004096	-1.4111
Slylnc0295	SL2.50ch03	26014351	26024340	1.18802	2.56709	1.11158	1	-1.07555	-0.0028672
Slylnc0296	SL2.50ch03	26876725	26878890	2.40849	3.7143	0.62496	1	-0.04096	-0.939551
Slylnc0297	SL2.50ch03	28726708	28727219	9.21428	2.86372	-1.68598	1		-0.932288
Slylnc0298	SL2.50ch03	30085767	30087283	0.34809	1.06638	1.61518	1		-1.21681
Slylnc0299	SL2.50ch03	31773360	31778481	0.53394	0.573702	0.103624	1	-0.615836	-0.069632
Slylnc0300	SL2.50ch03	31773360	31778481	3.27185	0.727937	-2.16822	1	-0.532145	-0.0004096
Slylnc0301	SL2.50ch03	31773360	31778481	1.4259	4.85978	1.76901	1	-0.552389	-0.0004096
Slylnc0302	SL2.50ch03	31773360	31778481	1.39029	0.00236207	-9.20112	1	-0.642522	-0.0004096
Slylnc0303	SL2.50ch03	31773360	31778481	3.39535e-18	0.534135	57.1264	1	-1.32428	-0.069632
Slylnc0304	SL2.50ch03	31773360	31778481	1.57316e-51	0.585633	167.993	1	-1.34924	-0.0004096
Slylnc0305	SL2.50ch03	33138661	33138887	267.466	60.7142	-2.13925	0.0157	-0.0004096	-1.05044
Slylnc0306	SL2.50ch03	35698092	35698651	11.7133	11.4389	-0.0342048	0.9285	-0.0135168	-1.35991
Slylnc0307	SL2.50ch03	36918596	36922134	3.01694	0.616478	-2.29097	1	-1.28974	-0.04096
Slylnc0308	SL2.50ch03	36918596	36922134	0	1.13858	inf	1	-1.2504	-0.0561152
Slylnc0309	SL2.50ch03	37388526	37388851	111.479	64.9765	-0.778789	0.0484		-1.12973
Slylnc0310	SL2.50ch03	38893896	38913982	2.72241	2.93901	0.110444	1	-0.06144	-1.05399
Slylnc0311	SL2.50ch03	38893896	38913982	1.4043	1.60923	0.196518	1	-0.0565248	-0.992999
Slylnc0312	SL2.50ch03	38893896	38913982	72.639	90.4889	0.316996	0.6078	-0.878539	-0.0004096
Slylnc0313	SL2.50ch03	38893896	38913982	2.61187	1.81201	-0.527494	1	-1.02073	-0.0393216
Slylnc0314	SL2.50ch03	38893896	38913982	1.38484	2.63154	0.926192	1	-0.974746	-0.032768
Slylnc0315	SL2.50ch03	40112844	40113268	1.45403	4.18817	1.52626	1	-0.0004096	-1.15375
Slylnc0316	SL2.50ch03	40430244	40433553	2.55546	8.08331	1.66136	0.10615	-1.06253	-0.0004096
Slylnc0317	SL2.50ch03	40882170	40887579	1.08379	1.04729	-0.0494223	1	-0.878866	-0.008192
Slylnc0318	SL2.50ch03	40882170	40887579	1.23634	2.23132	0.851824	1	-0.891764	-0.008192
Slylnc0319	SL2.50ch03	49856212	49864194	4.53738	0	#NAME?	1	-1.11014	-0.14336
Slylnc0320	SL2.50ch03	50341211	50357635	1.57324	0.948436	-0.730118	1	-0.069632	-1.04337
Slylnc0321	SL2.50ch03	51043043	51046661	2.38372	10.6788	2.16346	0.09655	-1.16979	-0.0610304
Slylnc0322	SL2.50ch03	51043043	51046661	5.96529	5.83789	-0.0311438	1	-1.28366	-0.0892928
Slylnc0323	SL2.50ch03	51517425	51523392	0.900669	0.647659	-0.475763	1	-0.419178	-0.0434176
Slylnc0324	SL2.50ch03	51517425	51523392	0.884227	0.633022	-0.482162	1	-0.40951	-0.0438272
Slylnc0325	SL2.50ch03	51781206	51783867	1.78238	1.56415	-0.188421	1	-0.0004096	-1.28834
Slylnc0326	SL2.50ch03	51781206	51783867	3.18952	6.25139	0.970837	1	-0.356804	-0.0438272
Slylnc0327	SL2.50ch03	52110617	52121803	0	0.869278	inf	1	-1.22849	-0.0004096
Slylnc0328	SL2.50ch03	52209128	52211726	0.462409	0.888196	0.94171	1	-0.706612	-0.008192
Slylnc0330	SL2.50ch03	55495584	55497119	10.5615	13.8232	0.388268	0.214	-0.0004096	-1.09358
Slylnc0331	SL2.50ch03	55968449	55970640	1.73742	1.12032	-0.633036	1	-0.0806912	-1.01289
Slylnc0332	SL2.50ch03	55988176	55990578	0.559155	1.18778	1.08695	1	-0.065536	-1.04889
Slylnc0333	SL2.50ch03	55988176	55990578	3.01748	2.04532	-0.561019	1	-0.984763	-0.02048
Slylnc0334	SL2.50ch03	56369321	56371396	3.3688	3.95805	0.232557	1	-1.37823	-0.0004096
Slylnc0335	SL2.50ch03	56407970	56426023	1.36878	2.60342	0.927514	1	-0.0004096	-1.29869
Slylnc0336	SL2.50ch03	56407970	56426023	0	5.17465	inf	1	-0.0004096	-1.3159
Slylnc0337	SL2.50ch03	56451062	56457852	0.860376	0.500553	-0.781443	1	-1.0426	-0.069632
Slylnc0338	SL2.50ch03	56802245	56803055	0.659191	0	#NAME?	1	-1.12359	-0.0004096
Slylnc0339	SL2.50ch03	57895175	57908251	1.57185	0	#NAME?	1	-0.0004096	-0.989955
Slylnc0340	SL2.50ch03	57895175	57908251	1.23119	4.75056	1.94804	1	-1.01458	-0.0004096
Slylnc0341	SL2.50ch03	57895175	57908251	2.23222	2.95868e-08	-26.1689	1	-1.22671	-0.0004096
Slylnc0342	SL2.50ch03	59530484	59531516	3.38582	0	#NAME?	1	-1.45678	-0.438272
Slylnc0343	SL2.50ch03	60005371	60006100	0.889023	1.57767	0.8275	1	-0.0004096	-1.00757
Slylnc0344	SL2.50ch03	60034547	60035334	1.47499	1.97704	0.422629	1	-0.0004096	-1.25736
Slylnc0345	SL2.50ch03	60035423	60037324	1.00505	1.0056	0.000794379	1	-0.126976	-1.23143
Slylnc0346	SL2.50ch03	62666715	62667631	4.05569	9.57964	1.24002	0.03745	-0.0139264	-1.27395
Slylnc0347	SL2.50ch03	63418866	63419420	24.6467	17.0804	-0.529053	0.2115	-0.147456	-1.35017
Slylnc0348	SL2.50ch03	63920511	63921064	4.08736	5.79652	0.504017	1	-0.13271	-0.975102
Slylnc0349	SL2.50ch03	64192628	64195585	1.38258	1.84495	0.41622	1	-0.0540672	-1.1626
Slylnc0350	SL2.50ch03	64264029	64264578	1.37896	3.25445	1.23883	1	-0.229376	-1.07796
Slylnc0351	SL2.50ch03	64602532	64603965	1.5215	2.67683	0.815027	1	-0.867751	-0.090112
Slylnc0352	SL2.50ch03	65687976	65688764	2.70515	3.48212	0.364256	1	-0.012288	-1.24113
Slylnc0353	SL2.50ch03	65738646	65744957	0.816502	0.224527	-1.86257	1	-0.921199	-0.0008192
Slylnc0354	SL2.50ch03	66531571	66538830	0.771566	0.334464	-1.20594	1	-0.918126	-0.077824
Slylnc0355	SL2.50ch03	67060437	67061042	2.17718	0.71182	-1.61288	1	-0.0004096	-1.20104
Slylnc0356	SL2.50ch03	67732816	67733930	0.295814	3.1361	3.40621	1	-0.0004096	-1.24203
Slylnc0357	SL2.50ch03	67732816	67733930	5.32462	1.55009	-1.78033	1	-1.28227	-0.0004096
Slylnc0358	SL2.50ch03	70299591	70302595	1.02126	0	#NAME?	1	-0.948292	-0.0004096
Slylnc0359	SL2.50ch03	70511356	70512156	0	1.12157	inf	1	-1.35256	-0.0004096
Slylnc0360	SL2.50ch03	70629900	70632047	2.16331	2.00436	-0.110093	1	-0.176128	-1.22233
Slylnc0361	SL2.50ch04	111063	114033	34.5095	27.2776	-0.339273	0.2877	-0.976399	-0.0004096
Slylnc0362	SL2.50ch04	713638	714117	11.6763	9.66136	-0.273285	0.67225	-0.090112	-0.106639
Slylnc0363	SL2.50ch04	1417832	1418564	1.45857	0.517005	-1.49631	1	-0.08192	-1.1696
Slylnc0364	SL2.50ch04	1728136	1728902	0	2.00373	inf	1	-0.0004096	-0.91105
Slylnc0365	SL2.50ch04	1791868	1793601	2.42379e-05	1.56488	15.9784	1	-1.33739	-0.0004096
Slylnc0366	SL2.50ch04	1791868	1793601	9.96115	9.27847	-0.102425	0.90585	-1.26707	-0.0004096
Slylnc0367	SL2.50ch04	1791868	1793601	4.65126	7.41986	0.673769	1	-1.27267	-0.0004096
Slylnc0368	SL2.50ch04	1794748	1794950	222.321	613.986	1.46556	0.0077	-0.0004096	-1.45531
Slylnc0369	SL2.50ch04	2250263	2250922	15.4231	11.0177	-0.48527	0.2955	-0.053248	-1.16249
Slylnc0370	SL2.50ch04	2449170	2450242	3.74813	5.13236	0.45345	1	-0.934476	-0.090112
Slylnc0371	SL2.50ch04	2499223	2508003	3.68335	5.31628	0.529398	1	-0.0004096	-1.14222
Slylnc0372	SL2.50ch04	2866445	2869209	17.6026	13.4598	-0.387132	0.4805	-0.545891	-0.0794624
Slylnc0373	SL2.50ch04	3150121	3150549	0	1.28203	inf	1	-0.0004096	-0.688756
Slylnc0374	SL2.50ch04	3877035	3880485	21.2796	39.4401	0.890193	0.11135	-0.0887006	-0.0004096
Slylnc0375	SL2.50ch04	3930352	3935357	18.4739	18.8213	0.0268792	0.95555	-0.807783	-0.0045056
Slylnc0376	SL2.50ch04	5122887	5130638	2.64955	1.13955	-1.21728	1	-0.0004096	-1.10539
Slylnc0377	SL2.50ch04	5838789	5840648	0.865257	2.53998	1.55361	1	-0.086016	-0.959409
Slylnc0378	SL2.50ch04	6108892	6111131	128.623	112.653	-0.191264	0.40065	-0.0331776	-1.14284
Slylnc0379	SL2.50ch04	6143642	6144101	15.6122	40.2223	1.36533	0.0113	-0.0004096	-0.869979
Slylnc0380	SL2.50ch04	6163375	6163807	2.90092	0	#NAME?	1	-0.0004096	-0.897733
Slylnc0381	SL2.50ch04	7638323	7638547	136.332	61.5743	-1.14673	0.109	-0.188416	-1.52688
Slylnc0382	SL2.50ch04	7799124	7799853	47.0737	75.7523	0.686369	0.0142	-0.008192	-0.439627
Slylnc0383	SL2.50ch04	7878056	7878288	73.07	26.5104	-1.46272	0.11905	-0.139264	-1.20018
Slylnc0384	SL2.50ch04	8177451	8178037	2.6638	4.0181	0.593027	1	-0.0004096	-1.06244
Slylnc0385	SL2.50ch04	8233492	8233919	21.2518	21.4394	0.0126806	0.9353	-0.0004096	-1.06343
Slylnc0386	SL2.50ch04	8520220	8520477	1737.39	2556.16	0.557055	0.0176	-0.249856	-1.18636
Slylnc0387	SL2.50ch04	8708033	8991443	16.2765	17.6668	0.118251	0.764	-0.0004096	-1.29718
Slylnc0388	SL2.50ch04	8708033	8991443	16.4676	23.2026	0.49465	0.40995	-0.0004096	-1.00304
Slylnc0389	SL2.50ch04	8708033	8991443	17.6092	20.8494	0.243676	0.7895	-1.14087	-0.0004096
Slylnc0390	SL2.50ch04	8708033	8991443	7.13442	9.31566	0.384862	0.7753	-1.14255	-0.0004096
Slylnc0391	SL2.50ch04	8994093	8994612	24.9122	39.2173	0.654637	0.0839	-0.0004096	-1.18794
Slylnc0392	SL2.50ch04	11588282	11593302	52.7448	60.9813	0.209337	0.40975	-1.02528	-0.002048
Slylnc0393	SL2.50ch04	11890152	11890869	42.5701	39.8761	-0.0943156	0.75025		-0.976657
Slylnc0394	SL2.50ch04	11890957	11891636	2.91159	1.23263	-1.24007	1	-0.0004096	-1.13204
Slylnc0395	SL2.50ch04	16255698	16258059	2.67924	1.18992	-1.17097	1	-0.008192	-1.2319
Slylnc0396	SL2.50ch04	16255698	16258059	5.41198	3.2305	-0.744401	1	-1.1569	-0.008192
Slylnc0397	SL2.50ch04	16278965	16281059	6.78643	6.41186	-0.0819094	1	-0.086016	-1.17869
Slylnc0398	SL2.50ch04	16474838	16475526	0.629317	1.16976	0.89436	1	-0.036864	-1.08475
Slylnc0399	SL2.50ch04	18857300	18857902	3.14513	5.11788	0.702429	1	-0.1024	-1.24072
Slylnc0400	SL2.50ch04	18912357	18915700	1.87476	4.43795	1.24319	1	-0.077824	-0.43174
Slylnc0401	SL2.50ch04	22699106	22699540	22.665	26.6466	0.233487	0.6338	-0.0004096	-1.15592
Slylnc0402	SL2.50ch04	23821492	23822095	1.00516	4.86945	2.27634	1	-0.0004096	-0.661868
Slylnc0403	SL2.50ch04	24240186	24240748	39.1183	51.0834	0.385009	0.22415	-0.0004096	-1.27621
Slylnc0404	SL2.50ch04	24257445	24257858	32.8488	55.1748	0.748167	0.0624	-0.0004096	-1.2638
Slylnc0405	SL2.50ch04	24258840	24259148	36.4088	46.8877	0.364923	0.5153	-0.032768	-0.930654
Slylnc0406	SL2.50ch04	24440686	24447607	3.09899	1.56217	-0.988253	1	-0.0004096	-1.20329
Slylnc0407	SL2.50ch04	24440686	24447607	22.5791	15.9969	-0.497198	0.34	-1.14104	-0.02048
Slylnc0408	SL2.50ch04	24440686	24447607	9.56956	2.82359	-1.76092	0.0307	-1.18242	-0.02048
Slylnc0409	SL2.50ch04	24440686	24447607	8.64846	2.74677	-1.65471	0.12985	-1.19075	-0.02048
Slylnc0410	SL2.50ch04	25219307	25239280	1.01624	0	#NAME?	1	-0.0004096	-1.11439
Slylnc0411	SL2.50ch04	25241738	25243764	31.5569	28.1002	-0.167374	0.4894	-0.098304	-1.18931
Slylnc0412	SL2.50ch04	27343660	27344462	8.2709	0	#NAME?	5e-05	-0.0004096	-1.12689
Slylnc0413	SL2.50ch04	28672120	28677541	1.00563	0.837928	-0.263194	1	-0.85336	-0.1024
Slylnc0414	SL2.50ch04	29073084	29074553	1.47028	0	#NAME?	1	-0.172032	-0.90744
Slylnc0415	SL2.50ch04	29312591	29322243	9.57748	9.50582	-0.0108343	0.9495	-1.19328	-0.0024576
Slylnc0416	SL2.50ch04	31287024	31287376	290.116	260.727	-0.154092	0.64765	-0.0004096	-1.27314
Slylnc0417	SL2.50ch04	32083824	32086128	1.38979	0.24628	-2.4965	1	-1.13512	-0.0045056
Slylnc0418	SL2.50ch04	33261981	33262395	7.76173	6.06423	-0.356055	1	-0.0004096	-1.07005
Slylnc0419	SL2.50ch04	33262492	33265283	1.55117	1.49473	-0.0534731	1	-0.096256	-1.24773
Slylnc0420	SL2.50ch04	33266020	33266747	1.65044	1.61899	-0.0277569	1	-0.124109	-1.39067
Slylnc0421	SL2.50ch04	33600387	33600612	162.165	120.285	-0.431005	0.44945	-0.0004096	-1.15495
Slylnc0422	SL2.50ch04	33707189	33711235	2.69896	3.14415	0.220267	1	-1.18969	-0.0004096
Slylnc0423	SL2.50ch04	34049827	34051997	25.2252	31.4323	0.317379	0.52575	-1.07118	-0.0004096
Slylnc0424	SL2.50ch04	35253193	35255766	1.14915	2.40899	1.06786	1	-0.961399	-0.057344
Slylnc0425	SL2.50ch04	40997705	41023777	0.668008	0.176088	-1.92357	1	-1.29703	-0.032768
Slylnc0426	SL2.50ch04	40997705	41023777	3.43453	1.50448	-1.19084	1	-1.3162	-0.0004096
Slylnc0427	SL2.50ch04	40997705	41023777	0.402908	0.518789	0.364697	1	-1.12008	-0.0393216
Slylnc0428	SL2.50ch04	42758772	42760068	2.05655	0.769487	-1.41826	1	-0.0032768	-1.13513
Slylnc0429	SL2.50ch04	46218443	46219031	2.03357	2.26031	0.152503	1	-0.0004096	-0.975786
Slylnc0430	SL2.50ch04	46281025	46285392	2.2944	0.506597	-2.1792	1	-1.21232	-0.090112
Slylnc0431	SL2.50ch04	46281025	46285392	0.820151	2.39549	1.54636	1	-1.18198	-0.090112
Slylnc0432	SL2.50ch04	46281025	46285392	9.87114	12.3951	0.328483	0.5215	-1.11446	-0.090112
Slylnc0433	SL2.50ch04	46281025	46285392	3.5604	0.00791181	-8.81382	1	-1.11669	-0.090112
Slylnc0434	SL2.50ch04	47193719	47194154	2.11896	0	#NAME?	1	-0.045056	-1.24157
Slylnc0435	SL2.50ch04	48191986	48193593	5.88487	4.29277	-0.4551	1	-0.0004096	-1.23917
Slylnc0436	SL2.50ch04	48486306	48499174	240.398	271.563	0.175861	0.8776	-0.0004096	-1.03222
Slylnc0437	SL2.50ch04	48578064	48639283	5.58465	19.6486	1.81489	0.01535	-0.0004096	-1.18253
Slylnc0438	SL2.50ch04	48578064	48639283	3.22056	5.51266	0.775435	1	-1.14871	-0.077824
Slylnc0439	SL2.50ch04	48964184	48965645	6.07349	7.09798	0.224884	1	-1.05686	-0.0004096
Slylnc0440	SL2.50ch04	49952799	49953894	1.96157	0.644878	-1.60491	1	-0.0237568	-0.70517
Slylnc0441	SL2.50ch04	50642982	50643334	3.62258	2.29671	-0.657448	1	-0.0004096	-1.05126
Slylnc0442	SL2.50ch04	51073308	51084029	15.6661	8.73294	-0.843105	0.6456	-0.0004096	-1.25665
Slylnc0443	SL2.50ch04	51073308	51084029	4.31642	3.2657	-0.402442	1	-1.1544	-0.0004096
Slylnc0444	SL2.50ch04	51227818	51228561	2.85583	4.47896	0.649253	1	-0.0004096	-0.524443
Slylnc0445	SL2.50ch04	51763190	51768473	0	2.28754	inf	1	-0.0004096	-1.25331
Slylnc0446	SL2.50ch04	51763190	51768473	1.19052	2.88978	1.27937	1	-0.31485	-0.0110592
Slylnc0447	SL2.50ch04	52325420	52326122	1.69133	2.25276	0.413539	1	-0.0004096	-0.878058
Slylnc0448	SL2.50ch04	52501856	52503710	3.78641	1.61524	-1.22909	1	-1.30338	-0.0004096
Slylnc0449	SL2.50ch04	52501856	52503710	69.734	56.0479	-0.315203	0.2602	-1.27751	-0.0004096
Slylnc0450	SL2.50ch04	52950813	52951438	3.35563	6.22341	0.89112	1	-0.217088	-1.00412
Slylnc0451	SL2.50ch04	52951524	52952324	4.83277	10.4838	1.11724	0.0517	-0.0004096	-1.34082
Slylnc0452	SL2.50ch04	53141304	53143088	2.98678	0.747597	-1.99826	1	-1.14979	-0.012288
Slylnc0453	SL2.50ch04	53413448	53418511	2.27475	1.15412	-0.978915	1	-0.742278	-0.004096
Slylnc0454	SL2.50ch04	53964285	53965395	4.36464	7.06606	0.695044	1	-0.0987136	-0.833099
Slylnc0455	SL2.50ch04	53964285	53965395	2.73235	0	#NAME?	1	-0.0004096	-1.13264
Slylnc0456	SL2.50ch04	54419482	54420220	1.44177	7.97736	2.46807	0.03095	-0.036864	-0.0976998
Slylnc0457	SL2.50ch04	54463367	54481886	37.1021	50.7846	0.452889	0.2792	-0.032768	-1.44553
Slylnc0458	SL2.50ch04	55117420	55118169	8.28983	10.0834	0.282571	0.57005	-0.0004096	-1.23885
Slylnc0459	SL2.50ch04	55126493	55144662	194.93	183.817	-0.0846849	0.9528	-0.0004096	-1.27163
Slylnc0460	SL2.50ch04	55148278	55160238	39.6693	57.2959	0.530409	0.57745	-0.0004096	-1.31622
Slylnc0461	SL2.50ch04	55148278	55160238	9.17158	17.5424	0.935606	0.23675	-0.0004096	-1.12783
Slylnc0462	SL2.50ch04	55344058	55345202	1.14778	2.08828	0.863463	1	-0.0004096	-1.21826
Slylnc0463	SL2.50ch04	55871821	55872534	31.3943	46.7963	0.575893	0.05335	-0.024576	-0.155725
Slylnc0464	SL2.50ch04	55975144	55975431	127.883	147.345	0.204379	0.5751	-0.0004096	-1.13787
Slylnc0465	SL2.50ch04	56023699	56024214	5.6201	7.41851	0.400534	1	-0.049152	-1.01058
Slylnc0466	SL2.50ch04	56027321	56028064	15.0081	19.2145	0.356457	0.3388	-0.0004096	-1.22982
Slylnc0467	SL2.50ch04	57940311	57947703	0.693375	1.2679	0.870732	1	-0.0004096	-0.0627431
Slylnc0468	SL2.50ch04	58016767	58017624	377.876	101.146	-1.90147	5e-05	-0.250827	-0.13271
Slylnc0469	SL2.50ch04	58148226	58148482	234.964	370.382	0.656576	0.0427	-0.0004096	-1.19399
Slylnc0470	SL2.50ch04	58211665	58216638	2.6884e-16	9.58432	54.9848	0.2033	-1.23861	-0.0004096
Slylnc0471	SL2.50ch04	58259101	58259849	0.557454	1.00252	0.846711	1	-0.0004096	-1.07559
Slylnc0472	SL2.50ch04	58389381	58389601	285.145	156.762	-0.863119	0.1027	-0.0004096	-1.20621
Slylnc0473	SL2.50ch04	58389742	58390082	289.032	197.257	-0.551153	0.0707	-0.114688	-0.570168
Slylnc0474	SL2.50ch04	58575448	58576569	19.8932	25.984	0.385351	0.1951	-0.0004096	-1.03729
Slylnc0475	SL2.50ch04	59579573	59580196	159.82	17.4038	-3.19897	5e-05	-0.077824	-0.711896
Slylnc0476	SL2.50ch04	59585741	59586222	366.6	24.3373	-3.91297	5e-05	-0.057344	-0.860793
Slylnc0477	SL2.50ch04	60425385	60425642	60.9301	47.9838	-0.344607	0.58295		-1.19
Slylnc0478	SL2.50ch04	61984693	61986040	5.20497	7.32886	0.493698	1	-0.008192	-0.741915
Slylnc0479	SL2.50ch04	62481467	62481736	80.8821	169.753	1.06955	0.02595	-0.0004096	-1.26638
Slylnc0480	SL2.50ch04	63321353	63322047	3.19841	4.02432	0.331391	1	-0.0004096	-1.30049
Slylnc0482	SL2.50ch04	63667037	63667526	8.70347	7.72717	-0.171651	0.79575	-0.02048	-0.70643
Slylnc0483	SL2.50ch04	63772340	63774212	9.64489	24.2215	1.32845	5e-05	-0.0172032	-1.20295
Slylnc0484	SL2.50ch04	65180171	65185651	1.63462	1.08641	-0.589395	1	-0.0004096	-0.876592
Slylnc0485	SL2.50ch04	65180171	65185651	1.00788	1.02918	0.0301732	1	-0.0004096	-1.31136
Slylnc0486	SL2.50ch04	65188427	65188662	252.661	407.716	0.690361	0.06025	-0.0004096	-1.38025
Slylnc0487	SL2.50ch04	65279513	65287526	20.8207	50.6766	1.28331	0.3358	-0.0004096	-1.18254
Slylnc0488	SL2.50ch04	65454920	65457004	3.28844	4.67469	0.507469	1	-0.0004096	-0.936874
Slylnc0489	SL2.50ch04	65659506	65659978	26.1814	21.0665	-0.313589	0.49565	-0.0004096	-0.892049
Slylnc0490	SL2.50ch04	65660282	65660485	445.827	194.349	-1.19783	0.03385	-0.086016	-0.974355
Slylnc0491	SL2.50ch04	66371878	66376194	2.10916	1.50612	-0.485833	1	-0.758108	-0.008192
Slylnc0492	SL2.50ch04	66377909	66384508	0.814541	0	#NAME?	1	-1.30942	-0.0364544
Slylnc0493	SL2.50ch05	1035905	1036537	13.1948	3.30396	-1.99771	0.1419	-0.02048	-0.542829
Slylnc0494	SL2.50ch05	1724888	1725367	0.877692	11.8209	3.75148	0.1353	-0.0004096	-0.958369
Slylnc0495	SL2.50ch05	3468369	3469512	4.42851	14.7214	1.73302	0.00245	-0.0045056	-0.672774
Slylnc0496	SL2.50ch05	3808822	3810312	2.98586	21.2393	2.83052	0.01255	-1.26896	-0.0004096
Slylnc0497	SL2.50ch05	4049597	4050108	3.90159	10.0935	1.37129	0.17865	-0.0004096	-0.149347
Slylnc0498	SL2.50ch05	4676727	4677298	2.58379	0.755896	-1.77323	1	-0.0004096	-1.38757
Slylnc0499	SL2.50ch05	4761225	4761805	1.88905	0.736863	-1.35819	1	-0.008192	-0.722564
Slylnc0500	SL2.50ch05	4811455	4812449	0	1.84651	inf	1	-0.0004096	-1.34807
Slylnc0501	SL2.50ch05	6266661	6267270	2.09837	0.704451	-1.5747	1	-0.0004096	-1.35362
Slylnc0502	SL2.50ch05	6342697	6343264	11.0414	18.6278	0.754536	0.2261	-1.03508	-0.0311296
Slylnc0503	SL2.50ch05	6498554	6499227	5.44339	8.03868	0.562455	0.3692	-0.0098304	-1.18437
Slylnc0504	SL2.50ch05	6773603	6773926	168.261	99.5666	-0.756967	0.0239	-0.014336	-0.372549
Slylnc0505	SL2.50ch05	7116016	7118252	3.75681	4.19513	0.159209	1	-0.0131072	-1.30943
Slylnc0506	SL2.50ch05	7948044	7956902	1.45299	8.39178e-05	-14.0797	1	-1.34974	-0.045056
Slylnc0507	SL2.50ch05	7948044	7956902	101.064	113.97	0.173385	0.4678	-1.11374	-0.045056
Slylnc0508	SL2.50ch05	9154803	9156597	3.75361	3.3039	-0.184111	1	-0.053248	-0.895671
Slylnc0509	SL2.50ch05	9819980	9822395	6.98141	12.5098	0.841469	0.0438	-1.0558	-0.0114688
Slylnc0510	SL2.50ch05	10464332	10474879	2.01556	0.867928	-1.21553	1	-1.4387	-0.0004096
Slylnc0511	SL2.50ch05	10685453	10687828	6.39069	5.66219	-0.174613	1	-0.073728	-1.24607
Slylnc0512	SL2.50ch05	11652771	11659368	32.8245	16.6366	-0.980411	0.0184	-0.847108	-0.0004096
Slylnc0513	SL2.50ch05	11785175	11785431	67.6947	53.4215	-0.341622	0.60225	-0.0372736	-1.18576
Slylnc0514	SL2.50ch05	12361401	12362638	15.5517	16.8458	0.115317	0.7035	-0.008192	-0.943225
Slylnc0515	SL2.50ch05	12917759	12919117	4.14411	8.93613	1.10859	0.01915	-0.053248	-0.962309
Slylnc0516	SL2.50ch05	13080650	13083160	1.77733	6.60092	1.89295	1	-0.555698	-0.0098304
Slylnc0517	SL2.50ch05	13094419	13095243	7.21217	17.7562	1.29982	0.0172	-0.626978	-0.065536
Slylnc0518	SL2.50ch05	13527019	13528431	58.5308	48.7039	-0.265158	0.27045	-0.0180224	-1.00796
Slylnc0519	SL2.50ch05	13528620	13529208	2.95387	6.97715	1.24003	1	-0.0004096	-1.34979
Slylnc0520	SL2.50ch05	14425652	14426151	3.90522	6.83113	0.806721	1	-0.0004096	-1.32376
Slylnc0521	SL2.50ch05	18244879	18252483	1.90838	3.26822	0.776155	1	-0.0004096	-1.32913
Slylnc0522	SL2.50ch05	18244879	18252483	3.55452	2.93578	-0.275911	1	-0.282463	-0.069632
Slylnc0523	SL2.50ch05	18560848	18563106	0.742514	1.41835	0.93372	1	-1.21859	-0.0344064
Slylnc0524	SL2.50ch05	19063782	19067320	7.88878	9.88925	0.326059	0.23275	-1.09773	-0.012288
Slylnc0525	SL2.50ch05	19312483	19316901	18.9957	7.21413	-1.39678	0.19805	-1.06174	-0.0446464
Slylnc0526	SL2.50ch05	19312483	19316901	1.71635	4.65489	1.4394	1	-1.12246	-0.110592
Slylnc0527	SL2.50ch05	19312483	19316901	3.26832	2.42646	-0.429699	1	-1.22971	-0.0454656
Slylnc0528	SL2.50ch05	19312483	19316901	8.64668	7.7033	-0.16667	0.7751	-1.28585	-0.0004096
Slylnc0529	SL2.50ch05	19312483	19316901	1.62039	4.26117	1.39491	1	-1.3182	-0.0004096
Slylnc0530	SL2.50ch05	19934243	19939363	10.8938	19.7595	0.859043	0.02705	-0.0004096	-1.18598
Slylnc0531	SL2.50ch05	20106833	20107757	24.5172	46.4432	0.921673	0.00155	-0.045056	-0.137095
Slylnc0532	SL2.50ch05	20704934	20713234	1.18253	0.768189	-0.622343	1	-0.0004096	-1.33054
Slylnc0533	SL2.50ch05	23497595	23512938	13.6097	15.1465	0.154351	0.8678	-1.24355	-0.0004096
Slylnc0534	SL2.50ch05	23497595	23512938	1.0193	6.93783e-05	-13.8427	1	-1.2682	-0.0004096
Slylnc0535	SL2.50ch05	23497595	23512938	21.882	14.1017	-0.633877	0.36405	-1.16252	-0.0004096
Slylnc0536	SL2.50ch05	23497595	23512938	1.20343	2.94052	1.28892	1	-1.24256	-0.0004096
Slylnc0537	SL2.50ch05	23497595	23512938	2.48408	2.11214e-06	-20.1656	1	-1.2582	-0.0004096
Slylnc0538	SL2.50ch05	23497595	23512938	23.7074	32.1081	0.437603	0.4887	-1.24285	-0.0004096
Slylnc0539	SL2.50ch05	24211325	24214038	1.58228	2.55094	0.689018	1	-0.0004096	-1.24009
Slylnc0540	SL2.50ch05	24379793	24382757	1.06146	2.8461	1.42294	1	-1.40629	-0.0004096
Slylnc0541	SL2.50ch05	25529142	25531857	3.0793	1.2558	-1.294	1	-0.119603	-1.33576
Slylnc0542	SL2.50ch05	26881438	26883345	0.924267	0	#NAME?	1	-1.27244	-0.0004096
Slylnc0543	SL2.50ch05	26920813	26922658	5.39662	0	#NAME?	1	-1.43649	-0.028672
Slylnc0544	SL2.50ch05	27099213	27100434	1.21702	4.5824	1.91275	1	-0.0004096	-1.42412
Slylnc0545	SL2.50ch05	28583705	28586501	5.37045	4.05596	-0.405003	1	-0.036864	-1.02726
Slylnc0546	SL2.50ch05	28878599	28880569	2.11095	2.27907	0.110549	1	-0.0004096	-1.0596
Slylnc0547	SL2.50ch05	29290131	29292998	1.11377	2.0502	0.880317	1	-1.11016	-0.0299008
Slylnc0548	SL2.50ch05	30168423	30180972	25.7616	24.7645	-0.0569461	0.87025	-0.664343	-0.0196608
Slylnc0549	SL2.50ch05	30205501	30206653	19.3229	20.1119	0.0577341	0.84315	-0.0004096	-1.30785
Slylnc0550	SL2.50ch05	30206722	30208475	13.81	22.6859	0.716084	0.00985	-0.0733184	-1.31049
Slylnc0551	SL2.50ch05	31636443	31637326	1.76261	1.67623	-0.0724859	1	-1.22582	-0.0004096
Slylnc0552	SL2.50ch05	33080758	33082816	15.253	14.0101	-0.122629	0.78565	-0.02048	-1.33239
Slylnc0553	SL2.50ch05	33080758	33082816	28.3626	31.4776	0.150335	0.7393	-1.27599	-0.02048
Slylnc0554	SL2.50ch05	33082953	33083699	1.41973	0.520073	-1.44883	1	-0.0004096	-1.27456
Slylnc0555	SL2.50ch05	34059162	34059451	14115.6	14261.6	0.0148436	0.95125	-0.0004096	-1.42018
Slylnc0556	SL2.50ch05	35110036	35110284	37.3307	46.2972	0.310561	0.7038	-0.0045056	-1.45134
Slylnc0557	SL2.50ch05	36101434	36102209	8.51784	1.46231	-2.54224	0.01135	-0.0004096	-1.16728
Slylnc0558	SL2.50ch05	36735708	36767616	44.5448	16.091	-1.469	0.18355	-0.0004096	-1.03865
Slylnc0560	SL2.50ch05	37527428	37527722	43.7393	86.7246	0.987511	0.0684	-0.0004096	-1.02954
Slylnc0561	SL2.50ch05	38722257	38732111	4.93179	4.44971	-0.148401	1	-0.1024	-1.33498
Slylnc0562	SL2.50ch05	38722257	38732111	17.3284	20.7586	0.260569	0.6034	-1.30593	-0.0004096
Slylnc0563	SL2.50ch05	38762595	38764860	66.5744	100.182	0.589589	0.00895	-0.118784	-1.30477
Slylnc0564	SL2.50ch05	38776408	38777676	1.3984	2.99396	1.09828	1	-0.0704512	-1.18244
Slylnc0565	SL2.50ch05	39382606	39389481	7.42248	5.50132	-0.432122	1	-0.237568	-1.21824
Slylnc0566	SL2.50ch05	39382606	39389481	8.13539	5.11724	-0.668846	0.3428	-0.0004096	-1.37569
Slylnc0567	SL2.50ch05	39382606	39389481	32.0497	24.3625	-0.395645	0.3877	-1.23262	-0.0475136
Slylnc0568	SL2.50ch05	39382606	39389481	4.54844	2.11069	-1.10766	1	-1.20572	-0.0651264
Slylnc0569	SL2.50ch05	40068145	40068526	59.6991	49.2875	-0.276486	0.466	-0.24576	-1.19839
Slylnc0570	SL2.50ch05	40170696	40176668	0.687788	1.87147	1.44413	1	-0.233993	-0.053248
Slylnc0571	SL2.50ch05	40170696	40176668	8.16923	6.52389	-0.324468	0.5217	-0.231929	-0.139264
Slylnc0572	SL2.50ch05	40170696	40176668	5.58947	6.03312	0.110193	1	-0.117151	-0.0139264
Slylnc0573	SL2.50ch05	40170696	40176668	1.4632	0.392118	-1.89977	1	-0.0258874	-0.0139264
Slylnc0574	SL2.50ch05	40170696	40176668	0.257027	1.16	2.17413	1	-0.161477	-0.0172032
Slylnc0575	SL2.50ch05	40346620	40348482	0.715733	0.82563	0.206074	1	-0.767006	-0.0004096
Slylnc0576	SL2.50ch05	41213569	41215632	13.7519	19.4596	0.500849	0.63465	-1.01395	-0.1024
Slylnc0577	SL2.50ch05	41213569	41215632	42.6602	37.7176	-0.177653	0.7021	-1.01342	-0.1024
Slylnc0578	SL2.50ch05	42007425	42013203	1.2513	1.52178	0.282338	1	-0.065536	-0.932723
Slylnc0579	SL2.50ch05	42007425	42013203	0.000196617	1.94586	13.2727	1	-1.05452	-0.057344
Slylnc0580	SL2.50ch05	42007425	42013203	2.32852	0.695561	-1.74317	1	-1.08148	-0.057344
Slylnc0581	SL2.50ch05	43128502	43138850	1.77481	1.50344e-05	-16.849	1	-0.008192	-1.116
Slylnc0582	SL2.50ch05	43128502	43138850	5.15383	5.45346	0.0815264	1	-1.09889	-0.008192
Slylnc0583	SL2.50ch05	45908196	45979870	5.47104	6.89178	0.333061	1	-0.0004096	-1.13718
Slylnc0584	SL2.50ch05	45908196	45979870	2.70582	3.40032	0.329605	1	-0.60422	-0.012288
Slylnc0585	SL2.50ch05	47768993	47771929	1.03042	0.368587	-1.48316	1	-0.0004096	-1.12521
Slylnc0586	SL2.50ch05	47768993	47771929	7.28426	0.982934	-2.88961	1	-1.24782	-0.08192
Slylnc0587	SL2.50ch05	51355974	51356943	0.467628	6.79571	3.86119	1	-0.0004096	-1.29935
Slylnc0588	SL2.50ch05	51365765	51366844	6.79706	13.4571	0.985379	0.0596	-0.016384	-1.25829
Slylnc0589	SL2.50ch05	51496004	51497434	1.88235	1.68272	-0.161741	1	-0.0036864	-0.943826
Slylnc0590	SL2.50ch05	51564942	51565803	1.7289	1.74788	0.0157544	1	-0.421888	-1.13662
Slylnc0591	SL2.50ch05	53717984	53718424	10.2413	30.716	1.58459	0.06665	-0.0004096	-1.29451
Slylnc0592	SL2.50ch05	53718496	53719289	20.7901	37.4486	0.849017	0.417	-1.30998	-0.0004096
Slylnc0593	SL2.50ch05	53757111	53758415	2.28999	0.715398	-1.67852	1	-1.19805	-0.012288
Slylnc0594	SL2.50ch05	54627238	54644160	2.00096	0	#NAME?	1	-1.2447	-0.0004096
Slylnc0595	SL2.50ch05	54795423	54798033	7.92899	13.8298	0.802574	0.0042	-0.114688	-1.32396
Slylnc0596	SL2.50ch05	56265492	56305562	1.42792	5.72071	2.00228	1	-0.0004096	-1.03571
Slylnc0597	SL2.50ch05	56626126	56628228	4.98417	3.22573	-0.627728	1	-0.397312	-0.557778
Slylnc0598	SL2.50ch05	56837714	56839615	1.75647	0.697034	-1.33338	1	-0.0004096	-1.28046
Slylnc0599	SL2.50ch05	56839758	56840274	19.4738	36.3041	0.898593	0.0361	-0.0602112	-0.95751
Slylnc0600	SL2.50ch05	56988973	56991524	15.044	16.2026	0.107038	0.7077	-0.0139264	-1.3452
Slylnc0601	SL2.50ch05	56988973	56991524	3.86298	6.44561	0.738604	1	-1.33498	-0.0139264
Slylnc0602	SL2.50ch05	57080788	57081312	46.3803	54.1796	0.224237	0.47985	-0.1024	-1.05466
Slylnc0603	SL2.50ch05	57133763	57170188	1.29354	0	#NAME?	1	-0.0004096	-1.30681
Slylnc0604	SL2.50ch05	57429945	57430781	1.98069	1.36093	-0.541417	1	-0.0004096	-1.15952
Slylnc0605	SL2.50ch05	57771142	57822464	0.839631	6.49834	2.95224	1	-0.0004096	-1.33906
Slylnc0606	SL2.50ch05	57771142	57822464	1.75148	1.94655	0.152348	1	-0.002048	-1.06739
Slylnc0607	SL2.50ch05	57895088	57897182	1.61152	1.92014	0.252784	1	-0.0028672	-1.14477
Slylnc0608	SL2.50ch05	58136522	58137196	16.605	25.248	0.604552	0.10615	-0.0004096	-1.43178
Slylnc0609	SL2.50ch05	58335502	58345215	13.0918	9.58695	-0.44952	0.24645	-0.709564	-0.0544768
Slylnc0610	SL2.50ch05	58466676	58477386	1.17088	1.02901	-0.186333	1	-1.1927	-0.06144
Slylnc0611	SL2.50ch05	59560329	59560694	3.62358	1.90439	-0.928089	1	-0.0004096	-0.962753
Slylnc0612	SL2.50ch05	59972559	59973821	1.01748	0.253388	-2.00559	1	-0.063488	-1.43867
Slylnc0613	SL2.50ch05	60885156	60886701	3.353	4.61114	0.459671	1	-0.057344	-1.25229
Slylnc0614	SL2.50ch05	60907619	60908502	3.06375	0.453086	-2.75744	1	-0.08192	-1.15446
Slylnc0615	SL2.50ch05	61757489	61759610	0.889996	1.72614	0.955681	1	-0.0004096	-0.431353
Slylnc0616	SL2.50ch05	61762778	61763331	0	3.35032	inf	1	-0.0004096	-1.17012
Slylnc0617	SL2.50ch05	62183346	62183841	6.28168	6.39194	0.0251035	1	-0.0004096	-0.212547
Slylnc0618	SL2.50ch05	62186488	62187001	23.0928	2.9049	-2.99088	0.00655	-0.0008192	-0.90983
Slylnc0619	SL2.50ch05	63024929	63025667	2.05188	2.60641	0.34512	1	-0.0004096	-1.15142
Slylnc0620	SL2.50ch05	64130980	64131466	18.274	51.3201	1.48973	0.0026	-0.0004096	-0.461076
Slylnc0621	SL2.50ch05	65045356	65048673	4.73561	0	#NAME?	1	-0.0004096	-1.01162
Slylnc0622	SL2.50ch05	65082101	65089736	0.762543	1.47466	0.951494	1	-0.0004096	-0.236352
Slylnc0623	SL2.50ch05	65193108	65193785	0.655352	1.7426	1.4109	1	-1.0665	-0.0004096
Slylnc0624	SL2.50ch06	220022	232704	7.95402	9.10531	0.195023	0.8304	-0.893491	-0.086016
Slylnc0625	SL2.50ch06	220022	232704	3.83886	3.61498	-0.0866889	1	-0.901787	-0.086016
Slylnc0626	SL2.50ch06	220022	232704	3.58195	2.4084	-0.57267	1	-0.976269	-0.0004096
Slylnc0627	SL2.50ch06	441867	452551	6.30564	9.73386	0.62637	0.50495	-1.30931	-0.0004096
Slylnc0628	SL2.50ch06	441867	452551	5.46766	12.1576	1.15287	0.3711	-1.30207	-0.016384
Slylnc0629	SL2.50ch06	825748	826740	0.599488	0	#NAME?	1	-1.47059	-0.0090112
Slylnc0630	SL2.50ch06	1783165	1785895	2.95793	0	#NAME?	1	-0.0004096	-1.38772
Slylnc0631	SL2.50ch06	2072202	2077905	0.488775	2.73835	2.48606	1	-1.17259	-0.032768
Slylnc0632	SL2.50ch06	2795698	2800525	2.76114	3.18711	0.206984	1	-0.0196608	-1.20522
Slylnc0633	SL2.50ch06	4553688	4558216	1.70731	3.30156	0.951423	1	-1.01659	-0.0135168
Slylnc0634	SL2.50ch06	4553688	4558216	2.29326	0.994109	-1.20592	1	-1.03931	-0.0135168
Slylnc0635	SL2.50ch06	4553688	4558216	1.12049	1.39537	0.31652	1	-1.0815	-0.0135168
Slylnc0636	SL2.50ch06	4861177	4861690	3.48341	4.7795	0.45636	1	-0.0004096	-1.05386
Slylnc0637	SL2.50ch06	6389754	6390026	515.174	784.497	0.60671	0.0233	-0.0004096	-1.07418
Slylnc0638	SL2.50ch06	7525107	7550715	3.16886	3.23905	0.031607	1	-0.0475136	-0.973168
Slylnc0639	SL2.50ch06	13419250	13419461	179.173	83.3533	-1.10404	0.12425	-0.0004096	-1.16062
Slylnc0640	SL2.50ch06	13773188	13776163	1.49075	0.868157	-0.780009	1	-1.28552	-0.0004096
Slylnc0641	SL2.50ch06	13788762	13789737	3.20056	1.8331	-0.80404	1	-0.0618496	-1.33818
Slylnc0642	SL2.50ch06	14347354	14354276	1.1253	2.75337	1.29089	1	-0.0004096	-1.41331
Slylnc0643	SL2.50ch06	18069526	18071500	2.22217	2.65799	0.258368	1	-0.045056	-0.874577
Slylnc0644	SL2.50ch06	19522033	19524747	41.0025	30.5288	-0.425542	0.1962	-1.39431	-0.0004096
Slylnc0645	SL2.50ch06	20154838	20155296	3.15607	2.38968	-0.401307	1		-0.830427
Slylnc0646	SL2.50ch06	21341017	21341318	267.45	274.421	0.0371238	0.896	-0.0004096	-1.3724
Slylnc0647	SL2.50ch06	21341017	21341318	37.1703	36.4972	-0.0263661	0.94445	-0.0004096	-1.20184
Slylnc0648	SL2.50ch06	26092605	26097560	0.798839	0.844447	0.0801007	1	-0.39106	-0.086016
Slylnc0649	SL2.50ch06	26092605	26097560	23.2963	9.22311	-1.33678	0.11755	-0.329771	-0.086016
Slylnc0650	SL2.50ch06	26092605	26097560	20.0609	31.2874	0.641193	0.0992	-0.340205	-0.086016
Slylnc0651	SL2.50ch06	26118612	26125777	7.25257	13.6986	0.917463	0.1905	-0.973805	-0.0425984
Slylnc0652	SL2.50ch06	26118612	26125777	0.597789	0.319269	-0.904863	1	-0.974944	-0.0425984
Slylnc0653	SL2.50ch06	26246436	26253997	5.60781	2.7334	-1.03674	1	-1.24535	-0.0053248
Slylnc0654	SL2.50ch06	26473926	26474775	4.23847	4.48984	0.0831233	1	-0.008192	-1.17572
Slylnc0655	SL2.50ch06	27968612	27968854	28.5834	7.11702	-2.00583	0.2453	-0.16384	-1.49206
Slylnc0656	SL2.50ch06	27975335	27975690	12.8295	4.02117	-1.67378	0.29835	-0.0004096	-1.08728
Slylnc0657	SL2.50ch06	30520830	30521729	0	1.1681	inf	1	-0.221184	-0.955664
Slylnc0658	SL2.50ch06	31839267	31841808	1.91318	10.3684	2.43815	0.0343	-1.26244	-0.073728
Slylnc0659	SL2.50ch06	31839267	31841808	0.532757	0.00023261	-11.1613	1	-1.2696	-0.073728
Slylnc0660	SL2.50ch06	32352764	32353383	1.36144	0.686682	-0.987423	1	-0.0004096	-1.32091
Slylnc0661	SL2.50ch06	32530823	32531633	2.29916	2.25684	-0.0268021	1	-0.028672	-0.8862
Slylnc0662	SL2.50ch06	33946682	33947894	1.13746	0.302429	-1.91115	1	-0.0004096	-1.24736
Slylnc0663	SL2.50ch06	34003779	34004325	13.785	11.4442	-0.268484	0.61735	-0.0004096	-1.36393
Slylnc0664	SL2.50ch06	34814868	34832014	2.29829	1.75612	-0.388176	1	-0.0004096	-1.20963
Slylnc0665	SL2.50ch06	35880082	35881971	1.31007	2.70594	1.04649	1	-0.045056	-1.25725
Slylnc0666	SL2.50ch06	35985907	35999262	1.44046	0	#NAME?	1	-0.619772	-0.0536576
Slylnc0667	SL2.50ch06	37124277	37132210	1.12528	0.598768	-0.910213	1	-1.10858	-0.0221184
Slylnc0668	SL2.50ch06	37124277	37132210	1.17955	0.274134	-2.10529	1	-0.219172	-0.0221184
Slylnc0669	SL2.50ch06	37349011	37349401	13.8356	23.1771	0.744317	0.2071	-0.06144	-1.52576
Slylnc0670	SL2.50ch06	37659406	37668909	0.894417	0.636727	-0.490274	1	-0.272325	-0.004096
Slylnc0671	SL2.50ch06	38477417	38478120	1.54661	0.62284	-1.31218	1	-0.0004096	-1.35749
Slylnc0672	SL2.50ch06	38703284	38704047	2.12272	6.36168	1.58349	1	-0.008192	-0.848068
Slylnc0673	SL2.50ch06	39049939	39050279	459.159	137.89	-1.73548	5e-05		-1.10573
Slylnc0674	SL2.50ch06	39435640	39437014	0.556096	0.508436	-0.129268	1	-0.984316	-0.0262144
Slylnc0675	SL2.50ch06	39480469	39480670	14.8328	0	#NAME?	1	-0.0004096	-1.46338
Slylnc0676	SL2.50ch06	40165315	40167569	2.50443	1.26818	-0.981724	1	-0.149504	-1.12592
Slylnc0677	SL2.50ch06	41520902	41529402	1.03377	0.604868	-0.77323	1	-0.172032	-0.648597
Slylnc0678	SL2.50ch06	42459399	42459988	10.9981	10.7705	-0.0301696	0.93065	-0.012288	-0.565957
Slylnc0679	SL2.50ch06	42593623	42594011	5.56805	3.18074	-0.807807	1	-0.08192	-0.81355
Slylnc0680	SL2.50ch06	43429023	43431808	3.99552	3.76119	-0.0871964	1	-0.02048	-1.2812
Slylnc0681	SL2.50ch06	43904851	43909727	1.39386	6.75832	2.27758	1	-0.0004096	-0.317194
Slylnc0682	SL2.50ch06	43904851	43909727	3.23984	0.279327	-3.53589	1	-0.303937	-0.0004096
Slylnc0683	SL2.50ch06	44190899	44191117	800.815	376.806	-1.08765	0.00435	-0.0004096	-1.44867
Slylnc0684	SL2.50ch06	44454813	44458094	3.76938	1.14463	-1.71944	1	-0.140024	-0.0057344
Slylnc0685	SL2.50ch06	44489431	44489649	514.687	325.519	-0.660953	0.08075	-0.0004096	-1.32162
Slylnc0686	SL2.50ch06	45395547	45395855	611.508	1164.4	0.929146	0.00025		-0.961661
Slylnc0687	SL2.50ch06	46042975	46045559	2.23843	2.25913	0.013284	1		-1.23447
Slylnc0688	SL2.50ch06	46369918	46371413	1.06143	0.21394	-2.31074	1	-0.0004096	-0.821998
Slylnc0689	SL2.50ch06	46431717	46432718	1.04168	0.676692	-0.622345	1	-0.0004096	-1.01343
Slylnc0690	SL2.50ch06	46486025	46486694	1.35094	0	#NAME?	1	-0.646044	-0.0004096
Slylnc0691	SL2.50ch06	46513677	46515704	2.36872	2.89517	0.289543	1	-0.04096	-1.21123
Slylnc0692	SL2.50ch06	46528675	46529705	0.947302	1.69728	0.841329	1	-0.0004096	-1.15099
Slylnc0693	SL2.50ch06	46663742	46664569	1.75005	0.930811	-0.910836	1	-0.0004096	-0.528967
Slylnc0694	SL2.50ch06	48322486	48322809	989.355	2078.84	1.07122	5e-05	-0.0004096	-0.750357
Slylnc0695	SL2.50ch06	48343254	48349113	0	2.16981	inf	1		-1.05641
Slylnc0696	SL2.50ch06	48819894	48821271	1.75881	2.12272	0.271309	1	-1.20457	-0.0253952
Slylnc0697	SL2.50ch06	49012652	49021795	2.89908	4.62302	0.67324	1	-0.0012288	-1.33135
Slylnc0698	SL2.50ch07	237209	243369	0.733409	0.501905	-0.547205	1	-1.05326	-0.0139264
Slylnc0699	SL2.50ch07	329320	329792	2.43538	0	#NAME?	1	-0.0004096	-1.30264
Slylnc0700	SL2.50ch07	920366	926903	14.7097	19.8693	0.433781	0.21105	-0.6151	-0.0004096
Slylnc0701	SL2.50ch07	920366	926903	1.51865	8.16187	2.42611	0.1885	-0.356941	-0.0004096
Slylnc0702	SL2.50ch07	1475131	1478015	1.69061	4.81763	1.51078	1	-0.0229376	-1.05021
Slylnc0703	SL2.50ch07	1490251	1490595	0	14.6472	inf	1	-0.094208	-0.977511
Slylnc0704	SL2.50ch07	1803403	1804299	0.434943	1.27978	1.557	1	-0.077824	-1.33774
Slylnc0705	SL2.50ch07	4029674	4030013	25.0264	24.1067	-0.0540159	0.91565	-0.0004096	-1.22455
Slylnc0706	SL2.50ch07	4493408	4493741	9.24239	37.956	2.03799	0.07135	-0.0004096	-1.23323
Slylnc0707	SL2.50ch07	4511140	4511805	1.01762	0	#NAME?	1	-0.0004096	-1.48962
Slylnc0708	SL2.50ch07	4585941	4590427	2.17067	0	#NAME?	1	-0.0004096	-1.19046
Slylnc0709	SL2.50ch07	4585941	4590427	14.8035	0.526098	-4.81446	0.1811	-1.294	-0.098304
Slylnc0710	SL2.50ch07	7398528	7398964	0	1.40199	inf	1	-0.0004096	-1.06582
Slylnc0711	SL2.50ch07	7832222	7832428	1106.29	809.394	-0.45081	0.1494	-0.110592	-1.21523
Slylnc0712	SL2.50ch07	8141879	8148217	4.33035	2.97653	-0.540854	1	-0.0004096	-1.17899
Slylnc0713	SL2.50ch07	8700248	8708215	1.60025	0	#NAME?	1	-0.04096	-1.09574
Slylnc0714	SL2.50ch07	8863571	8865605	1.67859	1.15995	-0.533188	1	-0.656043	-0.0241664
Slylnc0715	SL2.50ch07	9825590	9828164	1.63559	1.26614	-0.36937	1	-0.045056	-1.32128
Slylnc0716	SL2.50ch07	10507082	10508965	5.5302	4.40063	-0.329622	1	-1.15576	-0.126976
Slylnc0717	SL2.50ch07	10593475	10594206	2.74212	0	#NAME?	1	-0.1024	-1.20846
Slylnc0718	SL2.50ch07	13340454	13342729	20.7883	22.1972	0.0946062	0.7927	-1.29516	-0.0004096
Slylnc0719	SL2.50ch07	13340454	13342729	3.88537	3.19661	-0.281512	1	-1.27998	-0.0004096
Slylnc0720	SL2.50ch07	14247140	14247489	10.9444	4.69799	-1.22008	1	-0.229376	-1.03269
Slylnc0721	SL2.50ch07	14248077	14249924	4.70982	4.79262	0.0251404	1	-0.0004096	-1.08894
Slylnc0722	SL2.50ch07	17037487	17041900	4.51326	0	#NAME?	1	-1.14262	-0.0004096
Slylnc0723	SL2.50ch07	19295940	19296574	2.57098	1.32329	-0.958185	1	-0.0126976	-1.34332
Slylnc0724	SL2.50ch07	19824839	19825475	1.41694	3.97322	1.48753	1	-0.0004096	-0.855312
Slylnc0725	SL2.50ch07	20537789	20540867	2.36725	0.387931	-2.60934	1	-1.21348	-0.094208
Slylnc0726	SL2.50ch07	23584778	23586968	3.03126	2.81371	-0.107442	1	-0.0765952	-0.513995
Slylnc0727	SL2.50ch07	24132892	24134313	1.76843	3.65539	1.04756	1	-0.686393	-0.016384
Slylnc0728	SL2.50ch07	24670654	24671437	3.89545	2.99503	-0.379216	1	-0.126976	-1.33666
Slylnc0729	SL2.50ch07	26679757	26680384	0	2.89275	inf	1	-0.049152	-1.3362
Slylnc0730	SL2.50ch07	30157637	30165624	7.64138	10.3634	0.43959	0.34795	-1.02335	-0.098304
Slylnc0731	SL2.50ch07	30165787	30166743	1.74526	0	#NAME?	1	-1.16304	-0.0004096
Slylnc0732	SL2.50ch07	38314832	38316073	4.22082	5.91714	0.487376	1	-0.049152	-1.33415
Slylnc0733	SL2.50ch07	40874607	40874849	48.6546	23.5277	-1.04821	0.22785	-0.0344064	-0.149399
Slylnc0734	SL2.50ch07	40930604	40933367	2.656	1.4563e-05	-17.4766	1	-0.0004096	-1.09171
Slylnc0735	SL2.50ch07	40930604	40933367	5.27975	3.86372	-0.450478	1	-1.33192	-0.0544768
Slylnc0736	SL2.50ch07	40930604	40933367	145.802	168.115	0.205443	0.41685	-1.31461	-0.0544768
Slylnc0737	SL2.50ch07	40993546	40996889	2.41693	4.21054	0.800829	1	-0.024576	-1.04106
Slylnc0738	SL2.50ch07	41188293	41189968	0.223188	0.557908	1.32177	1	-1.04427	-0.0004096
Slylnc0739	SL2.50ch07	44222792	44225090	2.08172	1.21976	-0.771181	1	-0.028672	-1.1154
Slylnc0740	SL2.50ch07	47779896	47785456	4.06227	4.23122	0.0587874	1	-1.30591	-0.0466944
Slylnc0741	SL2.50ch07	48005107	48005395	32.9983	11.2839	-1.54813	0.07235	-0.0004096	-1.0022
Slylnc0742	SL2.50ch07	49259437	49263515	1.20834	0	#NAME?	1	-1.10239	-0.077824
Slylnc0743	SL2.50ch07	49642342	49657971	9.5113	9.28184	-0.035232	0.94705	-1.27837	-0.0126976
Slylnc0744	SL2.50ch07	52116454	52117533	0.893103	1.88649	1.07881	1	-0.0380928	-1.19986
Slylnc0745	SL2.50ch07	52169992	52172232	1.86583	1.58366	-0.236553	1	-1.05494	-0.0790528
Slylnc0746	SL2.50ch07	52310198	52313652	1.63024	0.772298	-1.07785	1	-0.14336	-0.935943
Slylnc0747	SL2.50ch07	52310198	52313652	0.901155	0.014533	-5.95437	1	-0.860314	-0.0028672
Slylnc0748	SL2.50ch07	54174774	54178967	0.639125	0.00032617	-10.9363	1	-1.17283	-0.0004096
Slylnc0749	SL2.50ch07	54174774	54178967	0.530729	1.83666	1.79104	1	-1.14909	-0.0004096
Slylnc0750	SL2.50ch07	55268560	55271300	4.81838	4.10735	-0.230339	1	-1.23505	-0.0208896
Slylnc0751	SL2.50ch07	56631024	56631398	102.477	67.4993	-0.602356	0.07565		-0.614897
Slylnc0752	SL2.50ch07	56788966	56789748	1.32821	0.470797	-1.49631	1	-0.0425984	-1.28111
Slylnc0753	SL2.50ch07	57959395	57959852	27.5676	28.1807	0.031731	0.94905	-0.0004096	-0.974159
Slylnc0754	SL2.50ch07	58194284	58208338	1.6243	4.07131	1.32567	1	-1.22816	-0.22528
Slylnc0755	SL2.50ch07	58238843	58239582	1.4388	0	#NAME?	1	-0.0004096	-1.16539
Slylnc0756	SL2.50ch07	58466893	58474088	5.35307	12.0841	1.17467	0.1052	-0.0311296	-1.22105
Slylnc0757	SL2.50ch07	58466893	58474088	7.16577	16.4074	1.19515	0.26085	-1.04234	-0.0004096
Slylnc0758	SL2.50ch07	58979371	58979713	43.112	114.996	1.41542	0.004	-0.0004096	-1.08589
Slylnc0760	SL2.50ch07	59430415	59430997	0	2.42239	inf	1	-0.0004096	-1.07555
Slylnc0761	SL2.50ch07	59479485	59479949	42.8867	101.406	1.24155	0.00015	-0.210944	-1.13064
Slylnc0762	SL2.50ch07	59507179	59507510	44.9998	25.3814	-0.826148	0.44135	-0.0004096	-1.42393
Slylnc0763	SL2.50ch07	59507179	59507510	401.093	358.929	-0.160239	0.5671	-0.0004096	-0.961589
Slylnc0764	SL2.50ch07	59586444	59587074	5.57858	7.05747	0.339253	1	-0.0004096	-1.32082
Slylnc0765	SL2.50ch07	59805029	59805736	8.36401	26.7636	1.67801	0.00205	-0.0004096	-1.27351
Slylnc0766	SL2.50ch07	59876951	59878943	10.0541	18.5913	0.886842	0.0223	-0.0868352	-1.20159
Slylnc0767	SL2.50ch07	59876951	59878943	3.5604	1.58807	-1.16477	1	-1.16019	-0.0868352
Slylnc0768	SL2.50ch07	59876951	59878943	1.94355	2.62528	0.43378	1	-1.12222	-0.125747
Slylnc0769	SL2.50ch07	59879253	59880040	1.03787	1.43122	0.463614	1	-0.0004096	-0.853141
Slylnc0770	SL2.50ch07	59932494	59933153	0	5.06126	inf	1	-1.32259	-0.0004096
Slylnc0771	SL2.50ch07	59991928	59992172	661.635	381.856	-0.793007	0.009	-0.0004096	-1.06517
Slylnc0772	SL2.50ch07	60813479	60813855	0	3.48359	inf	1	-0.0004096	-1.08046
Slylnc0773	SL2.50ch07	61723422	61734623	1.0709	0.531544	-1.01056	1	-0.953506	-0.0569344
Slylnc0774	SL2.50ch07	61723422	61734623	1.91086	2.26203	0.243399	1	-0.951679	-0.073728
Slylnc0775	SL2.50ch07	61786983	61792671	4.72632	1.29979	-1.86243	1	-0.0405504	-1.29513
Slylnc0776	SL2.50ch07	62557755	62558151	7.90825	3.13721	-1.33388	1	-0.0004096	-1.37297
Slylnc0777	SL2.50ch07	62641940	62642228	20.7592	57.9217	1.48035	0.1685	-0.0004096	-1.1761
Slylnc0778	SL2.50ch07	62643222	62643681	6.37703	13.9722	1.1316	0.21585	-0.0004096	-1.36476
Slylnc0779	SL2.50ch07	62664979	62670628	12.299	16.7502	0.445637	0.37585	-0.97338	-0.0991232
Slylnc0780	SL2.50ch07	62973487	62977213	3.43186	10.6667	1.63605	0.0005	-0.316535	-0.0237568
Slylnc0781	SL2.50ch07	63540670	63544189	0	8.04536	inf	1	-1.36567	-0.0004096
Slylnc0782	SL2.50ch07	63540670	63544189	12.8724	4.5597	-1.49726	0.3428	-1.09538	-0.0004096
Slylnc0783	SL2.50ch07	63540670	63544189	12.9817	9.89302	-0.391993	0.7656	-1.01534	-0.0004096
Slylnc0784	SL2.50ch07	64848562	64849058	3.45223	0	#NAME?	1	-0.0004096	-1.21053
Slylnc0785	SL2.50ch07	65716500	65722846	0.789346	0.0521053	-3.92115	1	-0.904283	-0.0004096
Slylnc0786	SL2.50ch07	66688584	66693220	0.0391351	0.804829	4.36215	1	-0.23933	-0.016384
Slylnc0787	SL2.50ch07	66731278	66731886	2.16023	4.89806	1.18102	1	-0.08192	-0.945639
Slylnc0788	SL2.50ch07	67026218	67027817	1.43051	0.844979	-0.759542	1	-0.978415	-0.0004096
Slylnc0789	SL2.50ch07	67026218	67027817	1.60655	3.03594	0.918177	1	-0.995083	-0.04096
Slylnc0790	SL2.50ch08	515979	557653	2.221	4.22119	0.92644	1		-1.15992
Slylnc0791	SL2.50ch08	1465890	1492091	0	1.3254	inf	1	-0.0004096	-1.15565
Slylnc0792	SL2.50ch08	1619687	1620248	1.33034	0	#NAME?	1	-0.073728	-1.25932
Slylnc0793	SL2.50ch08	1954268	1955228	7.96247	9.04468	0.183854	0.68445	-0.053248	-0.847442
Slylnc0794	SL2.50ch08	2431132	2435509	4.73085	1.77782	-1.41199	1	-1.25734	-0.032768
Slylnc0795	SL2.50ch08	2431132	2435509	0.58131	1.03056	0.82605	1	-1.30024	-0.073728
Slylnc0796	SL2.50ch08	2620473	2620694	34117.8	11825.5	-1.52862	5e-05	-0.126976	-1.36332
Slylnc0797	SL2.50ch08	3221478	3224052	26.4847	20.1181	-0.396664	0.31685	-1.32242	-0.0004096
Slylnc0798	SL2.50ch08	3221478	3224052	6.54883	6.22245	-0.0737552	1	-1.32363	-0.0004096
Slylnc0799	SL2.50ch08	3436395	3451341	1.02314	0.983725	-0.0566706	1	-0.06144	-1.20791
Slylnc0800	SL2.50ch08	3436395	3451341	0.192935	1.0238	2.40774	1	-0.0004096	-1.29722
Slylnc0801	SL2.50ch08	3461029	3461898	6.75455	6.0916	-0.149039	1	-0.0004096	-1.19305
Slylnc0802	SL2.50ch08	3880489	3883679	1.28057	1.94764	0.60494	1	-1.1538	-0.0495616
Slylnc0803	SL2.50ch08	4775868	4791171	6.78697	8.54416	0.332172	0.76185	-1.16665	-0.22528
Slylnc0804	SL2.50ch08	5702071	5703283	0.545486	2.21989	2.02487	1	-0.016384	-1.08928
Slylnc0805	SL2.50ch08	7791090	7830847	15.5541	24.5277	0.657114	0.3522	-0.016384	-0.984593
Slylnc0806	SL2.50ch08	8097393	8107696	1.33951	1.143e-32	-106.531	1	-0.014336	-1.04565
Slylnc0807	SL2.50ch08	8097393	8107696	0	1.10807	inf	1	-0.06144	-1.09275
Slylnc0808	SL2.50ch08	8866803	8867554	1.66287	1.0303	-0.690602	1	-0.0004096	-1.14201
Slylnc0809	SL2.50ch08	10887407	10890170	45.8223	27.0169	-0.762186	0.76355	-0.0004096	-1.45495
Slylnc0810	SL2.50ch08	10887407	10890170	1.90026	7.22857	1.92751	1	-0.0004096	-1.17806
Slylnc0811	SL2.50ch08	11258337	11260615	4.16236	0	#NAME?	1	-1.30931	-0.0004096
Slylnc0812	SL2.50ch08	11285932	11287378	0.701566	0.310913	-1.17407	1	-0.0764664	-0.06144
Slylnc0813	SL2.50ch08	11875235	11875945	3.64991	4.95476	0.440955	1	-0.0004096	-0.73779
Slylnc0814	SL2.50ch08	11878776	11879294	4.57159	1.81294	-1.33437	1	-0.012288	-1.18966
Slylnc0815	SL2.50ch08	11897865	11898358	4.57362	3.21961	-0.506451	1	-0.0557056	-1.35878
Slylnc0816	SL2.50ch08	11909899	11910299	0	1.68563	inf	1	-0.0004096	-1.05036
Slylnc0817	SL2.50ch08	12907943	12911894	11.4101	3.81854	-1.57922	0.21635	-0.867662	-0.032768
Slylnc0818	SL2.50ch08	12907943	12911894	1.76768	4.72466	1.41836	1	-0.92701	-0.032768
Slylnc0819	SL2.50ch08	19379733	19380445	0.64289	1.72379	1.42294	1	-0.126157	-1.03835
Slylnc0820	SL2.50ch08	19406331	19407284	1.13991	1.54049	0.434473	1	-0.0897024	-1.37051
Slylnc0821	SL2.50ch08	21509097	21509307	210.645	284.981	0.436056	0.40375	-0.0004096	-1.38145
Slylnc0822	SL2.50ch08	21518820	21528763	8.33665	7.0603	-0.239737	0.7169	-0.23931	-0.024576
Slylnc0823	SL2.50ch08	21518820	21528763	2.88395	3.49799	0.278477	1	-0.0270339	-0.012288
Slylnc0824	SL2.50ch08	22240605	22243068	5.11432	6.80899	0.412898	1		-1.31241
Slylnc0825	SL2.50ch08	22949564	22951979	0.480936	0.682135	0.504212	1	-1.35877	-0.0126976
Slylnc0826	SL2.50ch08	23914673	23918116	40.3316	31.4545	-0.358644	0.46845	-1.37352	-0.0004096
Slylnc0827	SL2.50ch08	23914673	23918116	10.4083	0.000135942	-16.2244	0.2674	-1.39241	-0.0004096
Slylnc0828	SL2.50ch08	24265309	24267685	1.18316	0.731942	-0.692843	1	-0.04096	-1.03937
Slylnc0829	SL2.50ch08	24265309	24267685	0.0904501	0.772751	3.09481	1	-1.01128	-0.004096
Slylnc0830	SL2.50ch08	25669582	25669784	2967.62	3645.89	0.296964	0.2385	-0.0004096	-0.987523
Slylnc0831	SL2.50ch08	26808138	26811417	0.840704	4.76062	2.50148	1	-1.08906	-0.0004096
Slylnc0832	SL2.50ch08	26808138	26811417	0.635739	3.3338e-05	-14.219	1	-1.04152	-0.0004096
Slylnc0833	SL2.50ch08	26808138	26811417	0	26.0277	inf	0.10185	-1.34849	-0.0004096
Slylnc0834	SL2.50ch08	29098386	29100492	1.68484	1.32506	-0.346547	1	-0.0667648	-1.21003
Slylnc0835	SL2.50ch08	34296450	34309981	3.86987	1.67002	-1.21242	1	-0.970838	-0.0004096
Slylnc0836	SL2.50ch08	34425025	34427333	6.94346	6.78565	-0.0331677	1	-1.06818	-0.032768
Slylnc0837	SL2.50ch08	34434337	34436783	1.74186	1.10212	-0.660349	1		-1.2621
Slylnc0838	SL2.50ch08	35106273	35108920	92.0852	157.954	0.778468	0.07685	-0.0004096	-1.32737
Slylnc0839	SL2.50ch08	38230392	38232555	0.996967	3.5468	1.8309	1	-1.13819	-0.0004096
Slylnc0840	SL2.50ch08	38230392	38232555	0.54501	0.992633	0.864977	1	-1.18294	-0.0004096
Slylnc0841	SL2.50ch08	45421878	45424114	24.1174	22.1108	-0.125322	0.7897	-1.04315	-0.028672
Slylnc0842	SL2.50ch08	45477937	45479886	1.00375	1.50787	0.587107	1	-0.028672	-0.977977
Slylnc0843	SL2.50ch08	45992285	45992504	0	35.7953	inf	0.00145	-0.0004096	-1.29705
Slylnc0844	SL2.50ch08	46954997	46955356	15522.2	17957.5	0.210254	0.43325	-0.069632	-0.280414
Slylnc0845	SL2.50ch08	48358563	48362230	1.32666	1.30388	-0.0249971	1	-0.0237568	-1.00444
Slylnc0846	SL2.50ch08	48964854	48970386	5.24662	1.70872	-1.61848	1	-1.36326	-0.0004096
Slylnc0847	SL2.50ch08	50110522	50126020	17.7523	18.5573	0.0639826	0.8371	-1.1821	-0.049152
Slylnc0848	SL2.50ch08	50570188	50572521	0.957054	0.00156338	-9.25779	1	-0.99474	-0.0651264
Slylnc0849	SL2.50ch08	50746750	50747633	4.49697	4.56231	0.0208121	1	-0.0200704	-1.15015
Slylnc0850	SL2.50ch08	51136915	51137541	0.779935	3.44197	2.14181	1	-0.151552	-1.23244
Slylnc0851	SL2.50ch08	51147007	51149172	0	2.39387	inf	1	-1.31323	-0.0004096
Slylnc0852	SL2.50ch08	52281897	52282835	4.30662	1.12914	-1.93133	1	-0.0733184	-1.13401
Slylnc0853	SL2.50ch08	52438125	52439004	1.43801	0.857076	-0.746576	1	-0.04096	-1.34118
Slylnc0855	SL2.50ch08	52533959	52543387	1.39179	8.53036	2.61566	0.20015	-1.09997	-0.0004096
Slylnc0856	SL2.50ch08	52533959	52543387	1.98127	8.31655e-05	-14.5401	1	-1.25686	-0.0004096
Slylnc0857	SL2.50ch08	52687698	52688364	1.67587	0.67481	-1.31236	1	-0.036864	-0.908643
Slylnc0858	SL2.50ch08	53208134	53211379	1.68011	4.62984	1.46241	1	-0.375999	-0.0978944
Slylnc0859	SL2.50ch08	53352697	53367154	1.6227	1.65776	0.0308376	1	-1.1646	-0.0004096
Slylnc0860	SL2.50ch08	53948751	53958524	2.14455	2.17349	0.0193352	1	-1.16697	-0.036864
Slylnc0861	SL2.50ch08	53948751	53958524	0.698805	0.000174469	-11.9677	1	-1.20587	-0.036864
Slylnc0862	SL2.50ch08	53948751	53958524	0.594828	1.28702	1.11349	1	-1.14772	-0.036864
Slylnc0863	SL2.50ch08	55043083	55045975	1.5088	1.4919	-0.0162586	1	-0.07168	-0.713415
Slylnc0864	SL2.50ch08	56580721	56581194	0	2.24655	inf	1	-0.0004096	-1.25096
Slylnc0865	SL2.50ch08	58236846	58237320	1.79029	0	#NAME?	1	-0.0004096	-1.42792
Slylnc0866	SL2.50ch08	59146446	59147543	2.52161	1.27615	-0.982549	1	-0.012288	-0.874643
Slylnc0867	SL2.50ch08	59558210	59560621	4.84536	8.72887	0.849193	0.0117	-0.172032	-1.10214
Slylnc0868	SL2.50ch08	59987115	59989448	0	2.44121	inf	1	-0.0004096	-1.18331
Slylnc0869	SL2.50ch08	60813973	60816621	1.43861	0	#NAME?	1	-1.26944	-0.151552
Slylnc0870	SL2.50ch08	62139261	62140085	2.62001	3.27369	0.321344	1	-0.0004096	-1.30085
Slylnc0871	SL2.50ch08	62271954	62273834	0.142953	0.513091	1.84367	1	-1.23051	-0.065536
Slylnc0872	SL2.50ch08	62380553	62385738	1.03815	0.8511	-0.286612	1	-0.118374	-1.37152
Slylnc0873	SL2.50ch08	65166515	65173813	0.582617	0.000116791	-12.2844	1	-1.00264	-0.036864
Slylnc0874	SL2.50ch08	65166515	65173813	0.69438	0.132028	-2.39488	1	-1.03646	-0.036864
Slylnc0875	SL2.50ch08	65166515	65173813	1.14516	0.724867	-0.659757	1	-0.98703	-0.036864
Slylnc0876	SL2.50ch08	65395601	65400121	19.3444	13.0065	-0.572684	0.11705	-0.0549429	-0.0155648
Slylnc0877	SL2.50ch08	65470168	65474568	4.27841	8.39236	0.972001	0.0431	-0.885205	-0.0643072
Slylnc0878	SL2.50ch09	24993	28216	2.89847	2.68791	-0.108805	1	-1.35697	-0.0004096
Slylnc0879	SL2.50ch09	201917	205736	46.9943	47.5485	0.0169151	0.94685	-1.30505	-0.0004096
Slylnc0880	SL2.50ch09	367130	367791	64.4995	39.6083	-0.703487	0.03675	-1.45849	-0.0004096
Slylnc0881	SL2.50ch09	964846	970723	0	1.94623	inf	1	-0.0004096	-1.44147
Slylnc0882	SL2.50ch09	1303700	1304050	26.8146	14.9878	-0.839233	0.27815	-0.090112	-0.71047
Slylnc0883	SL2.50ch09	1408654	1409867	8.26924	6.24123	-0.405924	0.5755	-1.17169	-0.0004096
Slylnc0884	SL2.50ch09	1676952	1677465	3.71697	0	#NAME?	1	-0.0004096	-1.09147
Slylnc0885	SL2.50ch09	2016794	2017387	41.8921	22.176	-0.917675	0.01995	-0.0004096	-1.25408
Slylnc0886	SL2.50ch09	2419264	2422104	0.855846	1.26374	0.562274	1	-1.34188	-0.0004096
Slylnc0887	SL2.50ch09	3098856	3099119	87.9647	71.4632	-0.299725	0.57245	-0.0004096	-1.31595
Slylnc0888	SL2.50ch09	3484427	3486205	120.609	166.924	0.468851	0.0375	-0.0004096	-1.10529
Slylnc0889	SL2.50ch09	4209680	4210121	262.126	192.615	-0.444537	0.0707	-0.024576	-1.27109
Slylnc0890	SL2.50ch09	4230774	4231700	0.223654	1.12326	2.32835	1	-0.0004096	-0.802519
Slylnc0891	SL2.50ch09	4241125	4241595	2.81711	0	#NAME?	1	-0.0004096	-1.07521
Slylnc0892	SL2.50ch09	4251096	4257406	36.0215	30.8178	-0.225091	0.90995	-0.0004096	-1.0594
Slylnc0893	SL2.50ch09	4251096	4257406	14.0818	12.9782	-0.117734	0.92175	-0.0004096	-0.847639
Slylnc0894	SL2.50ch09	4251096	4257406	3.57291e-09	3.07693	29.6817	1	-0.925847	-0.0745472
Slylnc0895	SL2.50ch09	4251096	4257406	0.0270232	11.782	8.76817	0.2184	-0.91748	-0.0745472
Slylnc0896	SL2.50ch09	4251096	4257406	2.53412	6.28644	1.31076	1	-0.884041	-0.0004096
Slylnc0897	SL2.50ch09	4251096	4257406	10.3968	27.8562	1.42185	0.3019	-0.904932	-0.0745472
Slylnc0898	SL2.50ch09	4251096	4257406	30.5454	35.6565	0.223209	0.7726	-0.916715	-0.0745472
Slylnc0899	SL2.50ch09	4251096	4257406	244.499	719.651	1.55747	5e-05	-0.84703	-0.0937984
Slylnc0900	SL2.50ch09	4646876	4647576	4.85644	20.7178	2.0929	0.00695	-0.028672	-1.2177
Slylnc0901	SL2.50ch09	4775755	4776192	6.39986	1.39546	-2.1973	1	-0.0004096	-0.686208
Slylnc0902	SL2.50ch09	5385999	5386239	64.8385	72.8701	0.168476	0.81495	-0.0004096	-1.10021
Slylnc0903	SL2.50ch09	5474886	5475673	0.292736	1.67035	2.51248	1	-0.045056	-0.911274
Slylnc0904	SL2.50ch09	5474886	5475673	0	1.34356	inf	1	-0.0004096	-1.04122
Slylnc0905	SL2.50ch09	5834963	5835569	10.6796	23.786	1.15525	0.02365	-0.04096	-0.532193
Slylnc0906	SL2.50ch09	7306355	7309354	1.94169	4.17201e-06	-18.8281	1	-0.0004096	-1.44145
Slylnc0907	SL2.50ch09	7306355	7309354	14.2365	10.9474	-0.379012	0.39715	-0.887291	-0.0004096
Slylnc0908	SL2.50ch09	7306355	7309354	2.85581	1.95847	-0.544174	1	-0.921626	-0.126976
Slylnc0909	SL2.50ch09	8603262	8603887	1.95468	3.29431	0.753044	1	-0.0004096	-1.04257
Slylnc0910	SL2.50ch09	8629210	8631412	10.2102	10.4037	0.0270887	0.9242	-0.057344	-1.10951
Slylnc0911	SL2.50ch09	8631874	8632412	6.49154	6.1002	-0.0897035	1	-0.0004096	-1.4726
Slylnc0912	SL2.50ch09	8780489	8783198	6.71598	4.38117	-0.616279	1	-0.053248	-1.16466
Slylnc0913	SL2.50ch09	8780489	8783198	4.87096e-06	0.543177	16.7669	1	-1.09033	-0.004096
Slylnc0914	SL2.50ch09	8902273	8903092	2.52794	2.00682	-0.333051	1	-0.04096	-1.4228
Slylnc0915	SL2.50ch09	9559171	9561395	1.57802	0.692564	-1.18809	1	-0.0004096	-0.895885
Slylnc0916	SL2.50ch09	9559171	9561395	1.0059	2.46085	1.29066	1	-0.774905	-0.0004096
Slylnc0917	SL2.50ch09	10704838	10712559	2.20556	1.11342	-0.986148	1	-0.0004096	-1.33493
Slylnc0918	SL2.50ch09	10704838	10712559	14.3933	12.6263	-0.18897	0.7217	-1.1075	-0.0004096
Slylnc0919	SL2.50ch09	10704838	10712559	1.19175	9.55031	3.00246	0.0892	-1.06075	-0.0004096
Slylnc0920	SL2.50ch09	11001097	11002503	1.98004	0	#NAME?	1	-0.100352	-1.24339
Slylnc0921	SL2.50ch09	11010790	11011997	3.57044	0.544073	-2.71423	1	-0.0417792	-0.498223
Slylnc0922	SL2.50ch09	11054786	11057550	3.07899	3.29187	0.0964506	1	-0.0630784	-1.24819
Slylnc0923	SL2.50ch09	11630724	11631475	4.98318	10.5084	1.07641	0.0793	-0.0253952	-0.0527639
Slylnc0924	SL2.50ch09	13481508	13484004	4.01914	4.81899	0.261842	1	-0.126976	-0.902999
Slylnc0925	SL2.50ch09	13496658	13499592	0.529663	0.624081	0.236658	1	-1.2029	-0.012288
Slylnc0926	SL2.50ch09	13618856	13619115	6.01221	11.7298	0.964212	1	-0.0180224	-1.18863
Slylnc0927	SL2.50ch09	13824340	13825605	1.69385	0.857743	-0.981689	1	-0.016384	-1.16726
Slylnc0928	SL2.50ch09	13824340	13825605	2.51256	3.17196	0.33622	1	-0.135168	-1.21174
Slylnc0929	SL2.50ch09	14435200	14452893	11.541	8.30413	-0.474867	0.5545	-0.939313	-0.103219
Slylnc0930	SL2.50ch09	14860132	14860621	5.91325	6.36812	0.106916	1	-0.0004096	-1.09377
Slylnc0931	SL2.50ch09	15036594	15037259	4.93459	24.752	2.32654	0.01725	-0.0004096	-1.01317
Slylnc0932	SL2.50ch09	18755652	18757536	8.84435	13.5894	0.619654	0.0437	-0.14295	-1.07215
Slylnc0933	SL2.50ch09	24474746	24475200	59.4241	46.8156	-0.344059	0.31095	-0.0385024	-1.50353
Slylnc0934	SL2.50ch09	25323174	25324012	49.8849	103.147	1.04803	0.0006	-0.0131072	-0.0614872
Slylnc0935	SL2.50ch09	30502653	30504254	4.57564	0.62312	-2.87639	1	-1.22753	-0.1024
Slylnc0936	SL2.50ch09	30502653	30504254	1.71383	3.19182	0.897155	1	-1.22739	-0.1024
Slylnc0937	SL2.50ch09	30509184	30521857	17.8848	21.57	0.270298	0.32615	-1.2777	-0.036864
Slylnc0938	SL2.50ch09	30662426	30665208	7.33639	5.63355	-0.381028	1	-1.27778	-0.0004096
Slylnc0939	SL2.50ch09	33701717	33702212	1.65229	5.16196	1.64345	1	-0.0004096	-1.14974
Slylnc0940	SL2.50ch09	33702903	33703303	2.53571	24.7928	3.28946	0.2435	-0.0004096	-1.27663
Slylnc0941	SL2.50ch09	35306698	35306953	102.596	59.399	-0.788463	0.18295	-0.0004096	-1.37771
Slylnc0942	SL2.50ch09	38701282	38701534	21.0904	6.22562	-1.7603	0.26445	-0.0004096	-1.09873
Slylnc0943	SL2.50ch09	38703796	38714136	2.53082	3.04932	0.268885	1	-0.0004096	-1.14069
Slylnc0944	SL2.50ch09	38703796	38714136	41.3773	27.232	-0.603537	0.2671	-0.952031	-0.110592
Slylnc0945	SL2.50ch09	38703796	38714136	35.975	33.5443	-0.100926	0.7661	-1.03386	-0.110592
Slylnc0946	SL2.50ch09	40280788	40281350	10716.5	9013.3	-0.249701	0.37615	-0.0147456	-0.233448
Slylnc0947	SL2.50ch09	43525878	43526616	3.62508	0.580547	-2.64253	1	-0.0004096	-1.10183
Slylnc0948	SL2.50ch09	44726932	44728841	5.03074	11.36	1.17512	0.12785	-0.0098304	-1.1865
Slylnc0949	SL2.50ch09	44726932	44728841	44.6356	41.1804	-0.116236	0.72315	-1.08419	-0.049152
Slylnc0950	SL2.50ch09	44726932	44728841	11.6979	14.0879	0.268214	0.7078	-1.05855	-0.049152
Slylnc0951	SL2.50ch09	46698031	46699271	1.61535	0.526426	-1.61754	1	-0.012288	-1.10069
Slylnc0952	SL2.50ch09	47333747	47337322	2.6283	2.27147	-0.210502	1	-1.19215	-0.04096
Slylnc0953	SL2.50ch09	49144887	49147666	2.07963	4.52729	1.12232	1	-0.065536	-1.21489
Slylnc0954	SL2.50ch09	49144887	49147666	1.74682	1.08085	-0.69257	1	-1.14808	-0.065536
Slylnc0955	SL2.50ch09	49400087	49402347	1.73939	2.65849	0.61203	1	-1.0959	-0.0004096
Slylnc0956	SL2.50ch09	49934558	49939345	2.63443	4.24317	0.68765	1	-0.12288	-0.970127
Slylnc0957	SL2.50ch09	49934558	49939345	114.041	199.76	0.808715	0.00135	-0.906039	-0.12288
Slylnc0958	SL2.50ch09	50093253	50095029	0.521993	1.07483	1.04201	1	-0.0294912	-0.980455
Slylnc0959	SL2.50ch09	50735381	50735671	35.6041	98.0778	1.46189	0.0424	-0.0004096	-1.37018
Slylnc0960	SL2.50ch09	53419663	53422730	0.756384	5.64116	2.8988	1	-1.14962	-0.077824
Slylnc0961	SL2.50ch09	53419663	53422730	1.18222	1.31979e-05	-16.4508	1	-1.21742	-0.077824
Slylnc0962	SL2.50ch09	53419663	53422730	0.00237482	0.937814	8.62534	1	-1.25266	-0.0004096
Slylnc0963	SL2.50ch09	53428851	53430630	1.60654	1.64953	0.0380907	1	-0.0004096	-1.15031
Slylnc0964	SL2.50ch09	54175706	54194181	2.35318	0.448887	-2.39018	1	-1.11348	-0.105267
Slylnc0965	SL2.50ch09	54175706	54194181	4.57035	8.36407	0.871901	0.3607	-0.756186	-0.0282624
Slylnc0966	SL2.50ch09	54696939	54700040	2.91862	2.27164	-0.361552	1	-1.32818	-0.0004096
Slylnc0967	SL2.50ch09	54721008	54723534	2.6751	1.06253	-1.33209	1	-1.22336	-0.114688
Slylnc0968	SL2.50ch09	54721008	54723534	1.38448	1.52703	0.141391	1	-1.34086	-0.049152
Slylnc0969	SL2.50ch09	54941084	54941571	1.78486	4.08439	1.19431	1	-0.0004096	-1.1409
Slylnc0970	SL2.50ch09	56127528	56128310	0.684869	0	#NAME?	1	-1.19072	-0.0004096
Slylnc0971	SL2.50ch09	57095093	57097033	0.13105	1.46859	3.48624	1	-0.0004096	-1.1655
Slylnc0972	SL2.50ch09	58294955	58297278	1.86113	1.96174	0.0759524	1	-0.0004096	-1.13519
Slylnc0973	SL2.50ch09	58294955	58297278	2.6964	0.636892	-2.08192	1	-1.08218	-0.0004096
Slylnc0974	SL2.50ch09	60287526	60292399	6.00036	4.69792	-0.353026	1	-0.0004096	-0.966038
Slylnc0975	SL2.50ch09	60899390	60902702	0	1.14561	inf	1	-0.0004096	-1.18923
Slylnc0976	SL2.50ch09	60899390	60902702	7.00409	5.92206	-0.2421	1	-0.0217088	-0.895287
Slylnc0977	SL2.50ch09	62343115	62343595	5.94201	21.8853	1.88094	0.0091	-0.0004096	-0.996914
Slylnc0978	SL2.50ch09	62672514	62673755	1.52589	1.3278	-0.200613	1	-0.045056	-0.860138
Slylnc0979	SL2.50ch09	63730868	63740683	1.14725	3.03458	1.40332	1	-0.0004096	-1.20061
Slylnc0980	SL2.50ch09	64129859	64134225	12.261	0.523582	-4.54952	0.00265	-0.0004096	-0.150601
Slylnc0981	SL2.50ch09	64134680	64149216	3.92781	0	#NAME?	1	-0.0004096	-1.27307
Slylnc0982	SL2.50ch09	64134680	64149216	5.45451	0	#NAME?	1	-0.0004096	-1.32292
Slylnc0983	SL2.50ch09	64935676	64937269	22.1501	31.9993	0.53073	0.1958	-0.101581	-0.496491
Slylnc0984	SL2.50ch09	64935676	64937269	82.5734	51.0015	-0.695137	0.11255	-0.454067	-0.098304
Slylnc0985	SL2.50ch09	65280284	65296366	10.0882	4.21008	-1.26075	0.4349	-0.0004096	-1.3113
Slylnc0986	SL2.50ch09	65363593	65381496	3256.37	3284.53	0.0124225	0.97865	-0.0442368	-1.26196
Slylnc0987	SL2.50ch09	65458786	65459012	316.965	50.113	-2.66107	0.07095	-0.0004096	-1.37536
Slylnc0988	SL2.50ch09	66155886	66157112	3.39978	3.58373	0.076018	1	-1.14362	-0.0004096
Slylnc0989	SL2.50ch09	66269026	66270123	7.16128	1.81732	-1.97841	1	-0.0004096	-1.06123
Slylnc0990	SL2.50ch09	66314858	66315320	51.3126	53.9017	0.0710162	0.82685	-0.0004096	-1.23051
Slylnc0991	SL2.50ch09	66565154	66566099	5.07936	14.5459	1.5179	0.00625	-0.0004096	-1.08458
Slylnc0992	SL2.50ch09	67472281	67472838	10.0314	18.3157	0.868557	0.1066	-0.0004096	-1.1717
Slylnc0993	SL2.50ch09	67472963	67473992	5.3606	7.62917	0.509131	0.29455	-0.0004096	-1.20781
Slylnc0994	SL2.50ch09	68722758	68723394	3.32032	2.43004	-0.450341	1	-1.13976	-0.0004096
Slylnc0995	SL2.50ch09	70363816	70364106	0	3.59408	inf	1	-0.0004096	-1.39486
Slylnc0996	SL2.50ch09	72109921	72146743	1.17339	0	#NAME?	1	-0.0004096	-0.988513
Slylnc0997	SL2.50ch10	301670	302467	0.472406	1.18088	1.32177	1	-1.22085	-0.055296
Slylnc0998	SL2.50ch10	1132390	1141057	1.01627	0	#NAME?	1	-0.012288	-1.23986
Slylnc0999	SL2.50ch10	1132390	1141057	2.3139	0	#NAME?	1	-0.0004096	-1.34655
Slylnc1000	SL2.50ch10	2546194	2546950	6.60982	7.12165	0.1076	1	-0.885268	-0.139264
Slylnc1001	SL2.50ch10	2723698	2724021	61.1447	45.0648	-0.440228	0.36345	-0.0004096	-1.29664
Slylnc1002	SL2.50ch10	4700130	4700689	1175.64	1430.36	0.282938	0.2529	-0.024576	-1.14384
Slylnc1003	SL2.50ch10	6138629	6140901	0.965987	1.20024	0.313249	1	-0.0294912	-0.95629
Slylnc1004	SL2.50ch10	7375720	7376198	2.46367	0	#NAME?	1	-0.0004096	-1.16063
Slylnc1005	SL2.50ch10	7394179	7409780	0.867456	1.016	0.22803	1	-0.898297	-0.0004096
Slylnc1006	SL2.50ch10	8521483	8535410	2.53709	0	#NAME?	1	-1.07911	-0.06144
Slylnc1007	SL2.50ch10	9782584	9788606	0	1.04336	inf	1	-0.0004096	-0.993931
Slylnc1008	SL2.50ch10	9782584	9788606	1.20937	0.345331	-1.8082	1	-1.11428	-0.0004096
Slylnc1009	SL2.50ch10	10012165	10012639	0	2.38021	inf	1	-0.0004096	-1.19944
Slylnc1010	SL2.50ch10	10526018	10526602	1.68096	2.40899	0.51914	1	-0.106496	-1.29309
Slylnc1011	SL2.50ch10	10847201	10851852	5.91952	1.80682	-1.71202	1	-1.05748	-0.0004096
Slylnc1012	SL2.50ch10	10907058	10907826	1.36247	0	#NAME?	1	-0.028672	-1.13805
Slylnc1013	SL2.50ch10	10908523	10911018	2.53485	3.2497	0.358404	1	-0.0499712	-1.22782
Slylnc1014	SL2.50ch10	12187285	12188042	1.4312	1.98783	0.473966	1	-0.0004096	-1.41438
Slylnc1015	SL2.50ch10	12315203	12318549	1.90747	0.939496	-1.0217	1	-0.978534	-0.065536
Slylnc1016	SL2.50ch10	12315203	12318549	1.02697	0.297784	-1.78606	1	-1.28132	-0.18432
Slylnc1017	SL2.50ch10	13717798	13733287	1.0741	0.481656	-1.15705	1	-0.975102	-0.032768
Slylnc1018	SL2.50ch10	13717798	13733287	7.7992e-08	1.71032	24.3864	1	-0.865355	-0.032768
Slylnc1019	SL2.50ch10	13717798	13733287	0.875557	0.711678	-0.298976	1	-0.74566	-0.032768
Slylnc1020	SL2.50ch10	13717798	13733287	0.973776	0.12237	-2.99234	1	-1.07647	-0.004096
Slylnc1021	SL2.50ch10	13717798	13733287	10.5867	3.34093	-1.66393	0.14275	-0.890524	-0.024576
Slylnc1022	SL2.50ch10	13717798	13733287	1.10519	0.646663	-0.773204	1	-0.879534	-0.004096
Slylnc1023	SL2.50ch10	13717798	13733287	0.0307175	1.494	5.60398	1	-1.15768	-0.004096
Slylnc1024	SL2.50ch10	14095685	14096754	1.78151	0	#NAME?	1	-0.069632	-1.33325
Slylnc1025	SL2.50ch10	19137023	19140289	2.572	1.96308	-0.389772	1	-0.016384	-1.19989
Slylnc1026	SL2.50ch10	19137023	19140289	1.38119	0.661576	-1.06193	1	-1.33257	-0.016384
Slylnc1027	SL2.50ch10	19994245	19994899	2.29436	11.0213	2.26413	0.05105		-0.89017
Slylnc1028	SL2.50ch10	20921608	20924869	3.86664	4.69435	0.279847	1	-0.0036864	-1.19517
Slylnc1029	SL2.50ch10	21140100	21178242	1.05521	3.07187	1.54158	1	-0.0274432	-1.03601
Slylnc1030	SL2.50ch10	21633641	21637620	1.44856	0.547447	-1.40382	1	-1.2505	-0.0004096
Slylnc1031	SL2.50ch10	22867794	22873865	0.408876	1.0545	1.36682	1	-0.999577	-0.0098304
Slylnc1032	SL2.50ch10	25719711	25719958	110.012	52.7173	-1.06131	0.11	-0.0004096	-1.21885
Slylnc1033	SL2.50ch10	27512545	27520987	2.67497	0.316018	-3.08144	1	-0.045056	-1.27972
Slylnc1034	SL2.50ch10	27807540	27811368	2.32389	0	#NAME?	1	-1.06384	-0.0004096
Slylnc1035	SL2.50ch10	27807540	27811368	3.45092e-05	1.96829	15.7996	1	-1.22474	-0.0004096
Slylnc1036	SL2.50ch10	28331987	28332303	14.9591	17.6245	0.236555	0.8075	-0.0004096	-1.01676
Slylnc1037	SL2.50ch10	29239250	29242639	1.02435	0.776841	-0.399012	1	-0.0335872	-0.482888
Slylnc1038	SL2.50ch10	33199870	33201111	1.2382	2.20057	0.829635	1	-0.086016	-1.38881
Slylnc1039	SL2.50ch10	33203644	33203876	0	8.54971	inf	1	-0.0004096	-1.37401
Slylnc1040	SL2.50ch10	33448986	33451268	3.34434	0.409093	-3.03122	1	-1.12007	-0.032768
Slylnc1041	SL2.50ch10	33979571	33984352	2.32639	0.246091	-3.24083	1	-0.0311296	-0.965559
Slylnc1042	SL2.50ch10	33979571	33984352	2.09156	1.0323	-1.01872	1	-1.00099	-0.0311296
Slylnc1043	SL2.50ch10	34880778	34890643	0.914843	1.10286	0.269657	1	-1.08489	-0.049152
Slylnc1044	SL2.50ch10	40374749	40375688	2.3622	2.28242	-0.0495702	1	-1.23896	-0.125747
Slylnc1045	SL2.50ch10	40984428	40985450	0	1.42966	inf	1	-0.036864	-1.0649
Slylnc1046	SL2.50ch10	41466811	41468025	0	1.55052	inf	1	-0.0004096	-1.1233
Slylnc1047	SL2.50ch10	41466811	41468025	0.532659	1.3911	1.38494	1	-0.0028672	-1.16812
Slylnc1048	SL2.50ch10	41659542	41661466	0.846454	1.29065	0.608596	1	-0.0237568	-1.34625
Slylnc1049	SL2.50ch10	41693193	41693876	0.908419	1.6337	0.846711	1	-1.43763	-0.0004096
Slylnc1050	SL2.50ch10	42829703	42833772	3.85973	3.07282	-0.32894	1	-0.0028672	-1.26016
Slylnc1051	SL2.50ch10	42829703	42833772	15.6293	17.2107	0.13905	0.7141	-1.14381	-0.0028672
Slylnc1052	SL2.50ch10	43886565	43888133	2792.74	967.227	-1.52975	5e-05	-0.0098304	-0.144976
Slylnc1053	SL2.50ch10	46991120	47006353	0.614217	0	#NAME?	1	-0.873202	-0.036864
Slylnc1054	SL2.50ch10	47033765	47034360	1.39078	0.730932	-0.928089	1	-0.12288	-0.927004
Slylnc1055	SL2.50ch10	48524404	48524672	5385.92	6261.18	0.21724	0.38975	-0.0004096	-1.49115
Slylnc1056	SL2.50ch10	48524404	48524672	1480.62	1501.63	0.0203226	0.9842	-0.0004096	-1.25762
Slylnc1057	SL2.50ch10	49571997	49572396	13.7659	4.47604	-1.62081	0.06045	-0.0004096	-1.36776
Slylnc1058	SL2.50ch10	49668520	49671503	2.90911	2.71849	-0.0977728	1	-0.049152	-0.986692
Slylnc1059	SL2.50ch10	50452718	50460790	26.2693	11.7245	-1.16386	0.11615	-0.037803	-0.0151552
Slylnc1060	SL2.50ch10	50881221	50884288	1.58276	0.692197	-1.19318	1	-0.0004096	-1.20554
Slylnc1061	SL2.50ch10	51185151	51193855	1.70627	2.27984	0.418084	1		-0.376583
Slylnc1062	SL2.50ch10	51209046	51210179	2.24919	1.57431	-0.514689	1	-0.016384	-1.3468
Slylnc1063	SL2.50ch10	54260273	54269540	0.504373	0.382489	-0.399072	1	-0.946757	-0.073728
Slylnc1064	SL2.50ch10	55647623	55648297	1.34564	0	#NAME?	1	-0.0004096	-1.25621
Slylnc1065	SL2.50ch10	56662862	56665570	19.8489	16.4651	-0.269644	0.4979	-1.13614	-0.0004096
Slylnc1066	SL2.50ch10	56795915	56800725	0.216952	1.46031	2.75083	1	-1.23554	-0.151552
Slylnc1067	SL2.50ch10	58404914	58405635	1.53457	0	#NAME?	1	-0.0008192	-0.485547
Slylnc1068	SL2.50ch10	58406928	58429048	0.771861	2.94738	1.93302	1	-1.15397	-0.0004096
Slylnc1069	SL2.50ch10	58406928	58429048	1.22343	0.96961	-0.335458	1	-1.17139	-0.0004096
Slylnc1070	SL2.50ch10	58406928	58429048	0.702008	1.77749	1.34028	1	-0.539253	-0.1024
Slylnc1071	SL2.50ch10	58482284	58484351	1.68786	1.36223	-0.309223	1	-1.08244	-0.073728
Slylnc1072	SL2.50ch10	59196055	59203950	0.986579	0.685186	-0.525939	1	-1.0666	-0.0004096
Slylnc1073	SL2.50ch10	59537334	59538282	7.11464	0	#NAME?	1	-1.16994	-0.077824
Slylnc1074	SL2.50ch10	59902681	59903613	0.774454	1.36986	0.822775	1	-0.985026	-0.012288
Slylnc1075	SL2.50ch10	61937692	61941463	8.14525	7.486	-0.121764	0.74865	-0.02048	-1.21188
Slylnc1076	SL2.50ch10	62857867	62858663	8.69475	6.78857	-0.357036	0.53485	-1.35351	-0.0004096
Slylnc1077	SL2.50ch10	63546959	63547711	2.42308	1.56014	-0.635161	1	-0.004096	-1.37042
Slylnc1078	SL2.50ch10	63715750	63717324	2.02476	2.01907e-27	-89.6961	1	-1.22484	-0.004096
Slylnc1079	SL2.50ch10	63715750	63717324	1.30835	1.72868	0.401921	1	-1.24152	-0.004096
Slylnc1080	SL2.50ch10	63881855	63883627	2.00772	7.97021	1.98906	0.1037	-0.521244	-0.0004096
Slylnc1081	SL2.50ch10	64515537	64516522	0.796866	2.10748	1.40311	1	-0.126976	-1.13586
Slylnc1082	SL2.50ch10	65029214	65032909	70.9418	59.2696	-0.259343	0.32035	-0.645478	-0.02048
Slylnc1083	SL2.50ch10	65462358	65464989	0.00135204	1.14412	9.72488	1	-0.120627	-0.0004096
Slylnc1084	SL2.50ch10	65486618	65488394	6.01447	3.68697	-0.706003	1	-0.0004096	-1.27954
Slylnc1085	SL2.50ch11	996771	1000229	2.32957	0.219051	-3.41073	1	-1.28218	-0.036864
Slylnc1086	SL2.50ch11	1594055	1594691	1.15743	0	#NAME?	1	-1.08598	-0.0290816
Slylnc1087	SL2.50ch11	2007422	2007712	21460.4	8737.45	-1.29639	5e-05	-0.004096	-1.2767
Slylnc1088	SL2.50ch11	2622198	2622798	1.19263	0.721249	-0.725581	1	-0.135168	-0.817707
Slylnc1089	SL2.50ch11	2682029	2683818	1.83406	0	#NAME?	1	-0.35402	-0.004096
Slylnc1090	SL2.50ch11	3339398	3340078	12.1121	7.95434	-0.606638	0.2511		-1.11306
Slylnc1091	SL2.50ch11	4024816	4025307	0	1.99529	inf	1	-0.0004096	-1.1048
Slylnc1092	SL2.50ch11	4558033	4558583	1.37503	0	#NAME?	1	-0.0004096	-0.737666
Slylnc1093	SL2.50ch11	5879150	5879692	1.47754	0	#NAME?	1	-0.0004096	-1.24029
Slylnc1094	SL2.50ch11	8707745	8708638	21.3552	16.2816	-0.391346	0.25105	-0.0004096	-1.01674
Slylnc1095	SL2.50ch11	9129367	9131433	6.56015	4.63664	-0.500649	1	-0.090112	-1.09556
Slylnc1096	SL2.50ch11	9129367	9131433	12.19	7.41798	-0.7166	0.3205	-1.1761	-0.08192
Slylnc1097	SL2.50ch11	9132451	9133330	1.68149	0.81593	-1.04322	1	-0.069632	-1.22908
Slylnc1098	SL2.50ch11	9444640	9444851	190.532	357.35	0.907301	0.0724	-0.114688	-0.546844
Slylnc1099	SL2.50ch11	10078324	10080796	4.04875	4.71786	0.220654	1	-1.17264	-0.26624
Slylnc1100	SL2.50ch11	10262663	10264625	14.6533	12.8901	-0.184953	0.74705	-1.28542	-0.0004096
Slylnc1101	SL2.50ch11	10262663	10264625	7.82347	4.83842	-0.693271	0.39355	-1.29431	-0.0004096
Slylnc1102	SL2.50ch11	10382705	10382933	172.279	223.707	0.37686	0.4125	-0.022528	-1.06081
Slylnc1103	SL2.50ch11	12951636	12952692	3.88876	6.7494	0.795452	1	-0.032768	-1.02445
Slylnc1104	SL2.50ch11	12992130	12994896	9.69677	10.0327	0.049139	0.9257	-1.06273	-0.0004096
Slylnc1105	SL2.50ch11	13135815	13138495	1.36953	4.05584	1.56632	1	-1.29469	-0.0004096
Slylnc1106	SL2.50ch11	13285873	13289191	0	1.89283	inf	1	-1.19746	-0.08192
Slylnc1107	SL2.50ch11	13347186	13349428	6.59319	0	#NAME?	1	-0.889858	-0.0241664
Slylnc1108	SL2.50ch11	13380079	13380407	34.3724	28.1444	-0.288402	0.6286	-0.032768	-1.19493
Slylnc1109	SL2.50ch11	13384975	13385489	35.4478	23.0684	-0.619779	0.1202	-0.0004096	-1.13427
Slylnc1110	SL2.50ch11	13401451	13401953	97.6112	93.3948	-0.0637043	0.81795	-0.045056	-1.18873
Slylnc1111	SL2.50ch11	14836067	14863676	2.91469	1.2493	-1.22222	1	-0.0004096	-1.18147
Slylnc1112	SL2.50ch11	14836067	14863676	7.31081	11.1255	0.605763	0.4888	-1.26624	-0.0004096
Slylnc1113	SL2.50ch11	16114276	16116647	3.68129	0.000328632	-13.4515	1	-0.0004096	-0.921575
Slylnc1114	SL2.50ch11	17204758	17208176	1.00281	6.22643	2.63436	1	-1.13436	-0.0004096
Slylnc1115	SL2.50ch11	17348290	17348926	1.46954	1.2955	-0.181854	1	-0.0004096	-1.05437
Slylnc1116	SL2.50ch11	20104842	20109736	1.64444	0.864331	-0.927943	1	-0.0004096	-1.14056
Slylnc1117	SL2.50ch11	20104842	20109736	1.35172	0.777733	-0.797455	1	-0.34816	-1.24645
Slylnc1118	SL2.50ch11	20104842	20109736	48.9788	46.2937	-0.0813427	0.75755	-1.02195	-0.034816
Slylnc1119	SL2.50ch11	20762788	20763177	0	1.58091	inf	1	-0.0352256	-1.41143
Slylnc1120	SL2.50ch11	21079675	21083539	0.605717	0.548171	-0.144019	1	-1.0463	-0.0036864
Slylnc1121	SL2.50ch11	21388730	21389613	0.917471	0	#NAME?	1	-0.828285	-0.0454656
Slylnc1122	SL2.50ch11	21417726	21418827	3.43333	3.09951	-0.147565	1	-0.024576	-0.72381
Slylnc1123	SL2.50ch11	28662087	28668411	0.00164932	0.556318	8.39789	1	-1.35805	-0.036864
Slylnc1124	SL2.50ch11	28662087	28668411	1.30205	1.74927	0.425968	1	-1.43212	-0.036864
Slylnc1125	SL2.50ch11	28662087	28668411	2.5449	9.14899e-08	-24.7294	1	-1.22717	-0.069632
Slylnc1126	SL2.50ch11	29875607	29875966	5.08474	5.89284	0.212789	1	-0.0004096	-1.38643
Slylnc1127	SL2.50ch11	30981227	30982650	3.18911	3.57688	0.165547	1	-0.103629	-1.32053
Slylnc1128	SL2.50ch11	31304099	31305065	5.02676	6.02914	0.262322	1		-1.4017
Slylnc1129	SL2.50ch11	31306786	31307161	17.5227	29.6365	0.758151	0.2489		-1.3844
Slylnc1130	SL2.50ch11	31460792	31471335	6.33213	3.68628	-0.780526	1	-0.032768	-0.0214441
Slylnc1131	SL2.50ch11	31973217	31981147	1.10362	2.07492	0.91081	1	-0.988329	-0.02048
Slylnc1132	SL2.50ch11	32022393	32027928	19.9018	37.3143	0.906831	0.05785	-1.22831	-0.0004096
Slylnc1133	SL2.50ch11	32030808	32032717	21.625	32.3003	0.578848	0.1376	-0.89229	-0.0004096
Slylnc1134	SL2.50ch11	32030808	32032717	0.946315	1.71383	0.856832	1	-0.988905	-0.0004096
Slylnc1135	SL2.50ch11	32550297	32556124	1.35783	0	#NAME?	1	-0.22528	-1.07275
Slylnc1136	SL2.50ch11	32585059	32589429	8.55669	7.96777	-0.102879	0.8295	-1.20315	-0.008192
Slylnc1137	SL2.50ch11	32585059	32589429	1.11298	1.54567	0.473806	1	-1.21784	-0.008192
Slylnc1138	SL2.50ch11	32808541	32809850	1.05601	0.501133	-1.07535	1	-0.0004096	-0.989151
Slylnc1139	SL2.50ch11	33264491	33266637	1.75352	4.66265	1.4109	1	-0.0004096	-1.38074
Slylnc1140	SL2.50ch11	33456587	33459754	2.89387	1.11252	-1.37917	1	-1.14075	-0.0004096
Slylnc1141	SL2.50ch11	36139237	36140599	12.9724	15.3462	0.242432	0.4465	-0.111411	-0.98856
Slylnc1142	SL2.50ch11	37672469	37672801	6.8814	0	#NAME?	1	-0.0004096	-1.21676
Slylnc1143	SL2.50ch11	37673646	37673898	28.7837	0	#NAME?	1	-0.06144	-0.88542
Slylnc1144	SL2.50ch11	37881483	37882528	1.10431	4.12584	1.90155	1	-1.06403	-0.0065536
Slylnc1145	SL2.50ch11	38375111	38376901	0.70459	4.20566	2.57748	1	-0.0404037	-0.124518
Slylnc1146	SL2.50ch11	38477409	38477653	30.5822	41.2491	0.431673	0.66795	-0.0004096	-1.34666
Slylnc1147	SL2.50ch11	39887619	39896310	1.18529	6.72233e-06	-17.4278	1	-1.23027	-0.135168
Slylnc1148	SL2.50ch11	39887619	39896310	1.75316	1.27384	-0.460774	1	-0.985714	-0.073728
Slylnc1149	SL2.50ch11	39887619	39896310	0.430468	0.506537	0.234761	1	-1.21721	-0.147456
Slylnc1150	SL2.50ch11	42814211	42820882	1.23405	1.00272	-0.299483	1	-1.24931	-0.08192
Slylnc1151	SL2.50ch11	43587407	43588493	2.37163	2.56432	0.112701	1	-0.02048	-1.02317
Slylnc1152	SL2.50ch11	43589111	43590587	0.826491	2.58541	1.64532	1	-0.0004096	-1.34112
Slylnc1153	SL2.50ch11	43591874	43593367	2.46151	2.38601	-0.0449422	1	-0.045056	-1.1998
Slylnc1154	SL2.50ch11	44530496	44535508	3.15981	7.01242e-06	-18.7815	1	-0.0004096	-0.463107
Slylnc1155	SL2.50ch11	45250792	45251001	197.87	103.549	-0.934241	0.23415	-0.0004096	-1.31361
Slylnc1156	SL2.50ch11	45386849	45387455	2.93516	0	#NAME?	1	-0.02048	-1.20706
Slylnc1157	SL2.50ch11	45754988	45755951	0.395586	1.11555	1.4957	1	-0.0892928	-1.25357
Slylnc1158	SL2.50ch11	47098728	47110310	1.85872	2.06252	0.1501	1	-0.036864	-1.27558
Slylnc1159	SL2.50ch11	48868349	48868596	1134.25	978.701	-0.212799	0.38745	-0.0004096	-0.211258
Slylnc1160	SL2.50ch11	49494595	49497231	2.3116	2.3086	-0.00187678	1	-0.073728	-1.15536
Slylnc1161	SL2.50ch11	49921057	49922862	0.530555	0.631286	0.250791	1	-1.05921	-0.0004096
Slylnc1162	SL2.50ch11	50475930	50479657	2.73626	3.73693	0.449646	1	-0.0004096	-0.520269
Slylnc1163	SL2.50ch11	50475930	50479657	2.43196	6.2306	1.35725	1	-1.15777	-0.0004096
Slylnc1164	SL2.50ch11	50475930	50479657	59.6458	61.5708	0.0458273	0.8798	-1.06033	-0.02048
Slylnc1165	SL2.50ch11	50825850	50826803	5.45438	2.99492	-0.864899	1	-0.04096	-1.22428
Slylnc1166	SL2.50ch11	50836142	50836852	115.246	82.5778	-0.480892	0.25025	-1.00814	-0.0004096
Slylnc1167	SL2.50ch11	50853708	50855230	1.09708	2.80493	1.3543	1	-1.29212	-0.0004096
Slylnc1168	SL2.50ch11	50963099	50963312	63.4554	151.798	1.25834	0.24775	-0.0004096	-1.06669
Slylnc1169	SL2.50ch11	51052514	51132344	4.0794	13.8162	1.75993	0.2791	-0.0004096	-1.28703
Slylnc1170	SL2.50ch11	51208657	51209220	2.04753	0	#NAME?	1	-0.098304	-0.70565
Slylnc1171	SL2.50ch11	51304887	51305878	1.02368	2.58588	1.33689	1	-0.0454656	-0.254961
Slylnc1172	SL2.50ch11	52527285	52535110	0.852727	4.06408	2.25277	1	-0.0479232	-1.21981
Slylnc1173	SL2.50ch11	53209504	53215255	0.557036	6.65301	3.57816	1	-0.0004096	-1.20473
Slylnc1174	SL2.50ch11	53215573	53216418	890.472	776.832	-0.196967	0.37915	-0.460015	-0.0118784
Slylnc1175	SL2.50ch11	53376375	53380861	2.00898	1.35492	-0.568261	1	-1.20887	-0.0663552
Slylnc1176	SL2.50ch11	53708626	53708835	276974	424583	0.616295	0.05245		-1.07461
Slylnc1177	SL2.50ch11	54019267	54019724	8.93142	3.44586	-1.37402	1	-0.139264	-0.600507
Slylnc1178	SL2.50ch11	54397568	54397917	32.8719	80.293	1.28842	0.01225	-0.0004096	-1.17594
Slylnc1179	SL2.50ch11	54437187	54446232	36.4745	48.1385	0.400302	0.67525	-1.03452	-0.0004096
Slylnc1180	SL2.50ch11	55452805	55453099	248.688	198.082	-0.328237	0.30425	-0.0004096	-1.51514
Slylnc1181	SL2.50ch11	55536127	55545074	7.31527	10.4342	0.512333	0.6118	-0.0004096	-1.35444
Slylnc1182	SL2.50ch11	55851745	55851994	108.59	6.32238	-4.10229	0.15465	-0.053248	-0.974068
Slylnc1183	SL2.50ch11	56276581	56277703	92.6732	156.672	0.757527	0.12205	-1.13095	-0.188416
Slylnc1184	SL2.50ch12	537909	539031	2.19049	1.01791	-1.10564	1	-1.11744	-0.0004096
Slylnc1185	SL2.50ch12	575152	587908	10.1817	5.89762	-0.787768	0.32955	-0.0004096	-1.30949
Slylnc1186	SL2.50ch12	852028	852552	35.9035	34.6282	-0.0521748	0.772		-1.07016
Slylnc1187	SL2.50ch12	878021	878568	94.2454	136.357	0.532898	0.039		-1.08353
Slylnc1188	SL2.50ch12	1281503	1281777	196.707	193.987	-0.0200873	0.9811	-0.0004096	-1.17219
Slylnc1189	SL2.50ch12	1281503	1281777	208.114	323.46	0.636211	0.00265	-0.0004096	-1.13688
Slylnc1190	SL2.50ch12	1367656	1375519	0	3.90705	inf	1	-0.0004096	-1.02188
Slylnc1191	SL2.50ch12	1455970	1456804	12.965	6.26438	-1.04938	0.0451	-0.073728	-1.00415
Slylnc1192	SL2.50ch12	1503429	1504439	4.15758	9.29022	1.15997	5e-05	-0.057344	-0.656681
Slylnc1193	SL2.50ch12	1565821	1568629	8.06793	16.7008	1.04965	0.2173	-1.2407	-0.0004096
Slylnc1194	SL2.50ch12	1565821	1568629	10.6777	1.93773	-2.46217	0.18195	-1.23365	-0.0004096
Slylnc1195	SL2.50ch12	2091157	2094347	1.21857	1.24129	0.0266402	1	-0.0004096	-1.3071
Slylnc1196	SL2.50ch12	2355752	2356771	4.76289	8.13388	0.772106	0.00075	-0.0126976	-1.11935
Slylnc1197	SL2.50ch12	2533100	2533981	2.48765	2.71619	0.126801	1	-0.50514	-0.0004096
Slylnc1198	SL2.50ch12	2898959	2900876	1.48854	0.487475	-1.61049	1	-0.0004096	-1.18359
Slylnc1199	SL2.50ch12	3326810	3327091	0.396771	5.60095	3.8193	0.24515	-0.0004096	-1.07923
Slylnc1200	SL2.50ch12	3352922	3375929	0.844767	1.13657	0.428056	0.69505	-0.0004096	-0.89462
Slylnc1201	SL2.50ch12	4571834	4574373	11.1946	12.7861	0.191771	0.704	-0.0004096	-1.2754
Slylnc1202	SL2.50ch12	4571834	4574373	4.48743	5.34487	0.252267	0.64565	-0.0876544	-0.432981
Slylnc1203	SL2.50ch12	5048743	5052057	1.07879	0.762028	-0.501501	0.05045	-0.094208	-1.24118
Slylnc1204	SL2.50ch12	5717021	5717324	3.97301	7.2305	0.863864	0.1277	-0.0004096	-1.17823
Slylnc1205	SL2.50ch12	6301117	6309265	0	2.58925	inf	1	-0.0147456	-1.4012
Slylnc1206	SL2.50ch12	6301117	6309265	11.4643	16.1247	0.492124	0.3478	-0.0098304	-1.38539
Slylnc1207	SL2.50ch12	6301117	6309265	2.11616	1.95834	-0.111817	1	-1.29089	-0.0086016
Slylnc1208	SL2.50ch12	6301117	6309265	2.11616	1.95834	-0.111817	1	-1.29089	-0.0086016
Slylnc1209	SL2.50ch12	6341992	6344650	2.26492	2.22885	-0.0231588	1	-0.045056	-1.29621
Slylnc1210	SL2.50ch12	9718548	9719056	0.521189	1.57825	1.59844	0.01935	-0.0200704	-1.20982
Slylnc1211	SL2.50ch12	10043787	10044057	2.02898	0	#NAME?	0.0015	-0.26665	-1.39747
Slylnc1212	SL2.50ch12	11985653	11988760	1.18831	1.25407	0.0777124	0.7603	-0.0155648	-1.38022
Slylnc1213	SL2.50ch12	11985653	11988760	0.557357	0.313932	-0.828151	1	-1.25159	-0.065536
Slylnc1214	SL2.50ch12	12094570	12094933	1.53862	0.771397	-0.996092	0.2804	-0.155648	-0.908813
Slylnc1215	SL2.50ch12	12621306	12621794	0	1.02558	inf	1	-0.0004096	-0.507389
Slylnc1216	SL2.50ch12	13886806	13889965	0.408469	1.40585	1.78314	1	-1.18985	-0.004096
Slylnc1217	SL2.50ch12	13886806	13889965	3.92566	3.6243	-0.115235	1	-1.22365	-0.004096
Slylnc1218	SL2.50ch12	13886806	13889965	0.94426	1.20203	0.348212	0.66165	-1.27609	-0.0004096
Slylnc1219	SL2.50ch12	13886806	13889965	1.85783	1.1186	-0.731927	1	-1.19015	-0.004096
Slylnc1220	SL2.50ch12	13886806	13889965	2.34442	4.82993	1.04277	1	-1.22375	-0.004096
Slylnc1221	SL2.50ch12	13890545	13891482	0.000784571	16.0374	14.3192	0.26905	-0.997984	-0.0004096
Slylnc1222	SL2.50ch12	13890545	13891482	1.64458	7.45976	2.18141	1	-1.13888	-0.0004096
Slylnc1223	SL2.50ch12	13890545	13891482	68.5682	39.5483	-0.793923	0.2094	-1.00017	-0.0004096
Slylnc1224	SL2.50ch12	19343783	19384070	1.2835	11.0321	3.10356	1	-0.0004096	-1.50177
Slylnc1225	SL2.50ch12	20018209	20018604	1.34664	0.759852	-0.825577	0.2587	-0.0004096	-0.870871
Slylnc1226	SL2.50ch12	20612850	20613475	0	2.34413	inf	1	-0.0626688	-1.22346
Slylnc1227	SL2.50ch12	21420062	21420403	0.871079	3.46792	1.99319	0.02505	-0.0004096	-1.21869
Slylnc1228	SL2.50ch12	23975957	23976351	1.40351	0.992866	-0.499368	0.48405	-0.0004096	-1.21633
Slylnc1229	SL2.50ch12	27918449	27919208	0.998437	1.15164	0.205949	0.6348	-0.0045056	-1.09676
Slylnc1230	SL2.50ch12	28974051	28982723	1.45419	0.51007	-1.51145	0.57325	-0.0004096	-1.11536
Slylnc1231	SL2.50ch12	28983109	28984094	4.10499	1.91533	-1.09978	1	-0.02048	-1.43807
Slylnc1232	SL2.50ch12	29523360	29526425	8.07346	0.0371448	-7.76388	0.12015	-0.468961	-0.1024
Slylnc1233	SL2.50ch12	29614147	29619620	235.979	264.678	0.165579	0.5123	-1.18036	-0.0004096
Slylnc1234	SL2.50ch12	30605797	30606602	5.21951	2.91309	-0.841362	1	-0.117555	-0.560893
Slylnc1235	SL2.50ch12	31800101	31800656	1.41976	0	#NAME?	1	-0.0258048	-0.974007
Slylnc1236	SL2.50ch12	31950178	31955307	1.72025	0.691519	-1.31478	1	-0.22528	-1.09619
Slylnc1237	SL2.50ch12	32157070	32157927	0.354758	1.77359	2.32177	1	-0.0004096	-1.19846
Slylnc1238	SL2.50ch12	32158200	32159373	4.66517	4.03931	-0.207819	1	-0.0405504	-0.7754
Slylnc1239	SL2.50ch12	32168428	32169617	1.23463	0	#NAME?	1	-0.0004096	-1.20609
Slylnc1240	SL2.50ch12	32170092	32170724	21.2477	21.0895	-0.0107865	0.95495	-0.004096	-0.742718
Slylnc1241	SL2.50ch12	34789639	34804151	2.14124	2.85125	0.413144	0.5399	-0.0004096	-1.38205
Slylnc1242	SL2.50ch12	34789639	34804151	8.60614	9.03204	0.0696858	0.8616	-1.05185	-0.0004096
Slylnc1243	SL2.50ch12	35346337	35348514	1.08454	0.915101	-0.245075	0.39555	-0.0004096	-1.36425
Slylnc1244	SL2.50ch12	35346337	35348514	4.27658	1.45846	-1.55201	1	-1.21757	-0.0004096
Slylnc1245	SL2.50ch12	36285837	36288421	9.70042	7.29995	-0.410161	0.0099	-0.149504	-1.10926
Slylnc1246	SL2.50ch12	36321825	36330966	1.0433	0	#NAME?	1	-0.0004096	-1.31132
Slylnc1247	SL2.50ch12	36469768	36587599	1.35606	1.2558	-0.110821	0.8844	-0.0004096	-0.977134
Slylnc1248	SL2.50ch12	36469768	36587599	1.2148	0.498228	-1.28584	0.615	-0.0004096	-1.43534
Slylnc1249	SL2.50ch12	37584223	37586742	3.09631	2.8788	-0.10508	0.5847	-0.045056	-1.08685
Slylnc1250	SL2.50ch12	39025674	39026210	2.55779	1.51704	-0.753635	0.0901	-0.0004096	-0.573931
Slylnc1251	SL2.50ch12	39094244	39100382	0.66345	2.83082	2.09316	1	-0.02048	-1.14039
Slylnc1252	SL2.50ch12	39094244	39100382	5.25042	6.6503e-11	-36.2002	1	-1.16423	-0.02048
Slylnc1253	SL2.50ch12	40642813	40643440	1.33451	3.34363	1.3251	1	-0.0004096	-1.36626
Slylnc1254	SL2.50ch12	42009657	42026069	3.84294	0.749474	-2.35826	1	-1.12227	-0.0004096
Slylnc1255	SL2.50ch12	43028227	43035917	0.0260726	0.665869	4.67463	1	-1.11059	-0.08192
Slylnc1256	SL2.50ch12	44163055	44163423	6.5323	5.34386	-0.289709	0.4781	-0.0004096	-1.29106
Slylnc1257	SL2.50ch12	45424499	45426524	0.662037	1.2235	0.886032	1	-0.385024	-1.10132
Slylnc1258	SL2.50ch12	45426898	45427241	1.40625	0.602054	-1.22389	0.21465	-0.0004096	-0.955689
Slylnc1259	SL2.50ch12	46301123	46301448	6.18189	9.07561	0.553948	0.221	-0.0004096	-1.32073
Slylnc1260	SL2.50ch12	46576084	46578477	19.7924	24.0395	0.280464	0.81625	-0.880243	-0.0004096
Slylnc1261	SL2.50ch12	46576084	46578477	58.89	39.0052	-0.594359	0.56005	-0.955946	-0.0004096
Slylnc1262	SL2.50ch12	47322351	47353527	0.952647	1.58625	0.735605	0.76475	-0.06144	-1.02229
Slylnc1263	SL2.50ch12	47396673	47397214	3.23937	2.86323	-0.178072	0.62795	-0.0004096	-1.16566
Slylnc1264	SL2.50ch12	47406547	47409213	2.25509	4.99935	1.14855	1	-1.19771	-0.06144
Slylnc1265	SL2.50ch12	47406547	47409213	30.0634	32.8038	0.125856	0.65705	-1.16467	-0.06144
Slylnc1266	SL2.50ch12	47594881	47595676	1.57304	4.51592	1.52146	1	-0.0004096	-1.14395
Slylnc1267	SL2.50ch12	47596280	47600579	1.6491	1.29342	-0.350491	0.1556	-0.049152	-1.21718
Slylnc1268	SL2.50ch12	47596280	47600579	7.23208	13.8991	0.942508	0.10975	-1.36996	-0.049152
Slylnc1269	SL2.50ch12	47770599	47778651	1.6314	0.000426445	-11.9015	1	-0.78322	-0.024576
Slylnc1270	SL2.50ch12	47770599	47778651	27.787	32.0009	0.203705	0.5747	-0.492318	-0.024576
Slylnc1271	SL2.50ch12	48917497	48919406	4.1234	3.98123	-0.05062	1	-1.09616	-1.09616
Slylnc1272	SL2.50ch12	49601816	49604046	17.9073	13.03	-0.458702	0.00235	-0.0077824	-1.39602
Slylnc1273	SL2.50ch12	49665031	49666376	2.86812	4.87552	0.765451	1	-0.0299008	-0.698852
Slylnc1274	SL2.50ch12	49666460	49667258	1.07758	0.863606	-0.31935	0.4627	-0.0004096	-1.25582
Slylnc1275	SL2.50ch12	50321158	50322288	1.63503	0.599987	-1.44631	1	-0.026624	-1.01257
Slylnc1276	SL2.50ch12	50912956	50914669	4.1917	3.46041	-0.276591	0.17885	-0.028672	-1.1215
Slylnc1277	SL2.50ch12	51038694	51038976	6.23408	4.08726	-0.609043	0.41145	-0.06144	-1.19817
Slylnc1278	SL2.50ch12	51627865	51629003	1.51926	1.2714	-0.256945	0.4353	-0.106496	-1.17852
Slylnc1279	SL2.50ch12	52615129	52617743	1.13398	1.18844	0.067674	0.7901	-0.0065536	-0.985555
Slylnc1280	SL2.50ch12	53575765	53576547	1.14253	1.45514	0.348921	0.38365	-0.0004096	-1.31995
Slylnc1281	SL2.50ch12	53581138	53583691	12.4434	9.81041	-0.342998	0.4601	-1.15084	-0.0004096
Slylnc1282	SL2.50ch12	59250964	59254854	1.79417	1.7354	-0.0480501	0.83505	-0.03072	-0.972096
Slylnc1283	SL2.50ch12	61175630	61177698	4.2153	3.49484	-0.270406	0.1644	-0.04096	-1.07873
Slylnc1285	SL2.50ch12	62488020	62488643	23.0553	20.5461	-0.166233	0.38695	-0.0004096	-0.560341
Slylnc1286	SL2.50ch12	62607719	62609065	0.153424	0.530944	1.79104	1	-1.12011	-0.183501
Slylnc1287	SL2.50ch12	63055412	63055870	0.611312	1.07365	0.812544	0.2368	-0.0004096	-1.20467
Slylnc1288	SL2.50ch12	63067391	63068055	4.03025	7.36227	0.869282	1	-0.0004096	-1.18749
Slylnc1289	SL2.50ch12	63068712	63069654	1.01813	0.873655	-0.22078	0.59015	-0.0004096	-1.32787
Slylnc1290	SL2.50ch12	63076088	63084538	0.185095	1.12406	2.60238	1	-1.17272	-0.0004096
Slylnc1291	SL2.50ch12	63076088	63084538	0.50609	3.00983	2.57222	1	-1.22784	-0.118784
Slylnc1292	SL2.50ch12	63201926	63202580	1.90627	0.263623	-2.8542	0.00225	-0.0004096	-0.369333
Slylnc1293	SL2.50ch12	66133031	66133977	2.56944	2.41212	-0.0911559	0.75625	-0.0004096	-1.01815
Slylnc1294	SL2.50ch12	66607934	66608900	2.63544	0.547612	-2.26682	1	-0.870597	-0.073728
Slylnc1295	SL2.50ch12	66912207	66917380	1.39467	0.332788	-2.06724	1	-0.0004096	-1.38308

## Sheet: Table S2
Table S2 Characteristics of all lncNATs identified in this study
ID	Gene ID	chromosome	start	end	FPKM_CK	FPKM_TYLCV	p_value	CNCI_score	CPC_score
Slylnc1296	Solyc00g015600.1	SL2.50ch00	11212055	11212609	2.24191	0	1	-0.012288	-0.960358
Slylnc1297	Solyc00g108550.1	SL2.50ch00	16052139	16056017	1.29986	0.833686	1	-0.008192	-1.33383
Slylnc1298	Solyc00g186050.1	SL2.50ch00	18451019	18451940	10.0931	13.1108	0.5087	-0.026624	-0.994514
Slylnc1299	Solyc00g201160.2	SL2.50ch00	18863364	18865535	2.02755	0	1	-0.110592	-1.06404
Slylnc1300	Solyc00g201160.2	SL2.50ch00	18863364	18865535	2.02755	0	1	-0.110592	-1.06404
Slylnc1301	Solyc00g311230.2	SL2.50ch00	21495747	21496699	0	2.76051	1	-0.02048	-0.599851
Slylnc1302	Solyc00g316530.1	SL2.50ch00	21609196	21609585	10.5327	1.58091	0.25485	-0.0004096	-1.24433
Slylnc1303	Solyc00g320430.1	SL2.50ch00	21692121	21693200	4.86102	1.24045	1	-0.04096	-0.880092
Slylnc1304	Solyc01g007010.2	SL2.50ch01	1570442	1572869	1.15619	0	1	-0.0004096	-1.35072
Slylnc1305	Solyc01g007330.2	SL2.50ch01	1839864	1854296	4.82397	7.09567	1	-0.0004096	-1.18911
Slylnc1306	Solyc01g008130.2	SL2.50ch01	2274517	2283875	1.11577	0	1	-0.0004096	-1.04896
Slylnc1307	Solyc01g008130.2	SL2.50ch01	2274517	2283875	1.11577	0	1	-0.0004096	-1.04896
Slylnc1308	Solyc01g011080.2	SL2.50ch01	7575251	7577263	2.16545	0.826924	1	-0.0004096	-1.19129
Slylnc1309	Solyc01g016780.1	SL2.50ch01	22050051	22060963	6.6161	3.90951	1	-0.024576	-1.21433
Slylnc1310	Solyc01g016780.1	SL2.50ch01	22050051	22060963	6.6161	3.90951	1	-0.024576	-1.21433
Slylnc1311	Solyc01g049930.2	SL2.50ch01	47507183	47509240	0.64724	0.361182	1	-0.1024	-1.09637
Slylnc1312	Solyc01g056350.1	SL2.50ch01	53634029	53651783	10.9829	7.75483	0.2808	-0.0479232	-0.898047
Slylnc1313	Solyc01g056350.1	SL2.50ch01	53634029	53651783	10.9829	7.75483	0.2808	-0.0479232	-0.898047
Slylnc1314	Solyc01g065820.1	SL2.50ch01	72415194	72416466	4.21966	3.20521	1	-0.0004096	-1.35218
Slylnc1315	Solyc01g066560.2	SL2.50ch01	74615436	74621623	2.05291	0	1	-0.0004096	-1.22404
Slylnc1316	Solyc01g066560.2	SL2.50ch01	74615436	74621623	2.05291	0	1	-0.0004096	-1.22404
Slylnc1317	Solyc01g081540.2	SL2.50ch01	80727860	80741198	0.68864	0.600778	1	-0.028672	-1.16289
Slylnc1318	Solyc01g088410.2	SL2.50ch01	83214658	83217941	4.34745	6.09552	1	-0.032768	-1.3048
Slylnc1319	Solyc01g088420.2	SL2.50ch01	83220777	83221573	5.54671	1.71442	1	-0.0004096	-1.33253
Slylnc1320	Solyc01g090990.2	SL2.50ch01	84680952	84688000	8.84281	0	0.1128	-0.016384	-0.741562
Slylnc1321	Solyc01g097080.1	SL2.50ch01	88039197	88047704	0.63052	1.92611	1	-0.712704	-1.15313
Slylnc1322	Solyc01g098730.2	SL2.50ch01	89167530	89169413	1.1006	3.93585	1	-0.0004096	-1.10009
Slylnc1323	Solyc01g099940.2	SL2.50ch01	90045717	90048935	2.90944	0	1	-0.065536	-0.818298
Slylnc1324	Solyc01g107450.2	SL2.50ch01	95002485	95006478	28.5473	0	0.1497	-0.02048	-0.98588
Slylnc1325	Solyc01g107450.2	SL2.50ch01	95002485	95006478	28.5473	0	0.1497	-0.02048	-0.98588
Slylnc1326	Solyc01g108470.1	SL2.50ch01	95790723	95793680	12.391	21.1144	0.4078	-0.0004096	-1.30058
Slylnc1327	Solyc01g108640.1	SL2.50ch01	95882824	95884351	1.92873	2.56375	1	-0.0004096	-1.31997
Slylnc1328	Solyc01g108980.1	SL2.50ch01	96064882	96102302	1.2983	1.44787	1	-0.0004096	-0.614216
Slylnc1329	Solyc01g109000.1	SL2.50ch01	96064882	96102302	5.88562	4.71452	1	-0.0004096	-1.07125
Slylnc1330	Solyc01g109000.1	SL2.50ch01	96064882	96102302	4.45548	1.29305	1	-0.0004096	-1.13724
Slylnc1331	Solyc02g055460.1	SL2.50ch02	2536106	2573102	3.42251e-06	0.585215	1	-0.0008192	-0.948007
Slylnc1332	Solyc02g005100.2	SL2.50ch02	6335066	6349266	10.1536	6.6093	0.63005	-0.008192	-1.0952
Slylnc1333	Solyc02g005100.2	SL2.50ch02	6335066	6349266	3.57806	11.5762	0.31775	-0.008192	-1.09851
Slylnc1334	Solyc02g005100.2	SL2.50ch02	6335066	6349266	10.1536	6.6093	0.63005	-0.008192	-1.0952
Slylnc1335	Solyc02g005100.2	SL2.50ch02	6335066	6349266	3.57806	11.5762	0.31775	-0.008192	-1.09851
Slylnc1336	Solyc02g020900.1	SL2.50ch02	20283915	20285603	2.87216	1.77642	1	-0.0004096	-0.95885
Slylnc1337	Solyc02g062300.2	SL2.50ch02	33881917	33888065	0.885272	1.456	1	-0.057344	-1.01037
Slylnc1338	Solyc02g065590.2	SL2.50ch02	36747335	36753927	1.50124	9.05472e-11	1	-0.049152	-1.03724
Slylnc1339	Solyc02g065590.2	SL2.50ch02	36747335	36753927	0.68364	4.1487e-06	1	-0.049152	-0.984391
Slylnc1340	Solyc02g065590.2	SL2.50ch02	36747335	36753927	1.50124	9.05472e-11	1	-0.049152	-1.03724
Slylnc1341	Solyc02g065590.2	SL2.50ch02	36747335	36753927	1.03906e-14	0.602373	1	-0.094208	-1.03411
Slylnc1342	Solyc02g065590.2	SL2.50ch02	36747335	36753927	0.114272	0.634301	1	-0.094208	-0.995236
Slylnc1343	Solyc02g068830.1	SL2.50ch02	38731809	38746082	32.3434	57.5093	0.0836	-0.0004096	-1.05221
Slylnc1344	Solyc02g068830.1	SL2.50ch02	38731809	38746082	32.3434	57.5093	0.0836	-0.0004096	-1.05221
Slylnc1345	Solyc02g070910.1	SL2.50ch02	40488872	40502143	2.19871	2.11164	1	-0.065536	-0.969881
Slylnc1346	Solyc02g077690.2	SL2.50ch02	42567058	42585974	0	1.73526	1	-0.0004096	-1.23093
Slylnc1347	Solyc02g077700.1	SL2.50ch02	42567058	42585974	0	2.45202	1	-0.0004096	-0.966113
Slylnc1348	Solyc02g078510.2	SL2.50ch02	43169236	43171167	0.615916	1.06573	1	-0.0004096	-1.49359
Slylnc1349	Solyc02g079940.2	SL2.50ch02	44328038	44329568	4.07655	2.83897	1	-0.127795	-1.09216
Slylnc1350	Solyc02g081010.1	SL2.50ch02	45065855	45076138	6.01778	0.000129851	1	-0.02048	-1.08493
Slylnc1351	Solyc02g081010.1	SL2.50ch02	45065855	45076138	21.5717	9.52658	0.01315	-0.02048	-1.07012
Slylnc1352	Solyc02g081010.1	SL2.50ch02	45065855	45076138	6.01778	0.000129851	1	-0.02048	-1.08493
Slylnc1353	Solyc02g081010.1	SL2.50ch02	45065855	45076138	21.5717	9.52658	0.01315	-0.02048	-1.07012
Slylnc1355	Solyc02g084410.2	SL2.50ch02	47524050	47526757	1.21542	2.96468	1	-0.069632	-1.02394
Slylnc1356	Solyc02g084410.2	SL2.50ch02	47524050	47526757	1.21542	2.96468	1	-0.069632	-1.02394
Slylnc1357	Solyc02g084930.2	SL2.50ch02	47978636	47983823	0	0.781251	1	-0.0434176	-0.847739
Slylnc1358	Solyc02g085990.1	SL2.50ch02	48776679	48791237	2.8499	4.12143	1	-0.057344	-1.18988
Slylnc1359	Solyc02g085990.1	SL2.50ch02	48776679	48791237	2.8499	4.12143	1	-0.057344	-1.18988
Slylnc1360	Solyc02g088210.2	SL2.50ch02	50371887	50376969	0	1.17105	1	-0.0004096	-1.18029
Slylnc1361	Solyc02g088430.1	SL2.50ch02	50503970	50536471	1.48083	0.666816	1	-0.0004096	-1.20822
Slylnc1362	Solyc02g091660.2	SL2.50ch02	52898613	52905431	6.67691	5.72497	1	-0.02048	-1.27054
Slylnc1363	Solyc02g091660.2	SL2.50ch02	52898613	52905431	8.19041	4.03921	0.35505	-0.02048	-1.26523
Slylnc1364	Solyc02g091660.2	SL2.50ch02	52898613	52905431	2.32893	0.65492	1	-0.02048	-1.27945
Slylnc1365	Solyc02g091660.2	SL2.50ch02	52898613	52905431	6.67691	5.72497	1	-0.02048	-1.27054
Slylnc1366	Solyc02g091660.2	SL2.50ch02	52898613	52905431	8.19041	4.03921	0.35505	-0.02048	-1.26523
Slylnc1367	Solyc02g091660.2	SL2.50ch02	52898613	52905431	2.32893	0.65492	1	-0.02048	-1.27945
Slylnc1368	Solyc02g092500.1	SL2.50ch02	53568280	53570477	3.08922	4.06773	1	-0.028672	-1.24685
Slylnc1369	Solyc03g007690.1	SL2.50ch03	2213502	2215723	5.20967	0	1	-0.0004096	-1.10211
Slylnc1370	Solyc03g033830.2	SL2.50ch03	5436937	5441400	1.32289	0.219106	1	-0.0221184	-1.05278
Slylnc1371	Solyc03g044800.1	SL2.50ch03	10552484	10563955	0	1.83147	1	-0.008192	-1.243
Slylnc1372	Solyc03g044800.1	SL2.50ch03	10552484	10563955	0	1.83147	1	-0.008192	-1.243
Slylnc1373	Solyc03g063080.1	SL2.50ch03	33139641	33141022	4907.12	912.163	5e-05	-0.024576	-0.0109082
Slylnc1374	Solyc03g013620.1	SL2.50ch03	44112009	44113234	1357.56	1612.62	0.3458	-0.0004096	-1.01645
Slylnc1375	Solyc03g078030.1	SL2.50ch03	48981190	48984107	0.627261	1.12118	1	-0.0167936	-1.23146
Slylnc1376	Solyc03g078030.1	SL2.50ch03	48981190	48984107	2.09541	1.31597	1	-0.0004096	-1.16842
Slylnc1377	Solyc03g078030.1	SL2.50ch03	48981190	48984107	2.09541	1.31597	1	-0.0004096	-1.16842
Slylnc1378	Solyc03g078030.1	SL2.50ch03	48981190	48984107	9.07894e-06	0.534435	1	-0.0004096	-1.21827
Slylnc1379	Solyc03g083010.2	SL2.50ch03	52850138	52856908	0.832626	1.51189	1	-0.0618496	-1.16718
Slylnc1380	Solyc03g083010.2	SL2.50ch03	52850138	52856908	0.832626	1.51189	1	-0.0618496	-1.16718
Slylnc1381	Solyc03g113320.1	SL2.50ch03	63480429	63481149	1.17767	0	1	-0.016384	-1.08874
Slylnc1382	Solyc03g115880.1	SL2.50ch03	65478112	65479912	1.19836	1.03575	1	-0.0004096	-1.04208
Slylnc1383	Solyc03g116040.2	SL2.50ch03	65562706	65567461	0.270052	1.00168	1	-0.176128	-0.963929
Slylnc1384	Solyc03g116180.1	SL2.50ch03	65681324	65683431	3.988	5.33244	1	-0.0393216	-0.40694
Slylnc1385	Solyc03g116480.1	SL2.50ch03	65878642	65889124	1.85434	4.10613e-12	1	-0.0004096	-1.02625
Slylnc1386	Solyc03g118880.2	SL2.50ch03	67665030	67671374	0.346966	1.16171	1	-0.106496	-1.01457
Slylnc1387	Solyc03g118880.2	SL2.50ch03	67665030	67671374	0.346966	1.16171	1	-0.106496	-1.01457
Slylnc1388	Solyc03g120590.2	SL2.50ch03	68944467	68953429	0.720401	0.580228	1	-0.454656	-1.27711
Slylnc1389	Solyc03g121780.1	SL2.50ch03	69841169	69846201	3.24229	0	1	-0.0004096	-1.32736
Slylnc1390	Solyc03g121780.1	SL2.50ch03	69841169	69846201	3.24229	0	1	-0.0004096	-1.32736
Slylnc1391	Solyc03g123780.2	SL2.50ch03	70512600	70516017	2.39037	0	1	-0.0004096	-1.11918
Slylnc1392	Solyc04g008780.2	SL2.50ch04	2416240	2425672	5.56138	6.95992	1	-0.0004096	-1.20966
Slylnc1393	Solyc04g008780.2	SL2.50ch04	2416240	2425672	5.56138	6.95992	1	-0.0004096	-1.20966
Slylnc1394	Solyc04g009880.1	SL2.50ch04	3193244	3194763	0.534149	1.13111	1	-0.233472	-1.36278
Slylnc1395	Solyc04g011550.2	SL2.50ch04	3981637	3985072	13.479	18.3457	0.53285	-0.0004096	-0.965265
Slylnc1396	Solyc04g014310.1	SL2.50ch04	4601033	4601607	1.53577	2.35035	1	-0.045056	-0.742799
Slylnc1397	Solyc04g014350.1	SL2.50ch04	4611447	4612111	0.663531	2.50788	1	-0.028672	-0.690047
Slylnc1398	Solyc04g025270.1	SL2.50ch04	24440686	24447607	0.778212	0.602034	1	-0.02048	-1.20567
Slylnc1399	Solyc04g047890.2	SL2.50ch04	38407623	38411279	19.9821	26.2818	0.2957	-0.057344	-1.04849
Slylnc1400	Solyc04g047890.2	SL2.50ch04	38407623	38411279	19.9821	26.2818	0.2957	-0.057344	-1.04849
Slylnc1401	Solyc04g063200.1	SL2.50ch04	55342470	55343490	1.21404	0.330284	1	-0.0004096	-0.90879
Slylnc1402	Solyc04g071450.2	SL2.50ch04	58439940	58441359	3.67307	3.04736	1	-0.0004096	-1.19449
Slylnc1403	Solyc04g071670.1	SL2.50ch04	58657093	58658212	10.722	14.951	0.19595	-0.0004096	-1.32476
Slylnc1404	Solyc04g072620.1	SL2.50ch04	59583129	59583833	10.3317	1.69633	0.16345	-0.024576	-0.753688
Slylnc1405	Solyc04g074790.1	SL2.50ch04	60706446	60707901	0	1.51543	1	-0.0004096	-1.20595
Slylnc1406	Solyc04g075010.1	SL2.50ch04	60908248	60909710	0	1.17119	1	-0.06144	-1.1821
Slylnc1407	Solyc04g081630.1	SL2.50ch04	65595822	65597968	0	1.54211	1	-0.0004096	-1.21213
Slylnc1408	Solyc04g082360.1	SL2.50ch04	66054778	66059900	1.50838	1.13447	1	-0.028672	-1.17695
Slylnc1409	Solyc04g082360.1	SL2.50ch04	66054778	66059900	1.50838	1.13447	1	-0.028672	-1.17695
Slylnc1410	Solyc05g005100.2	SL2.50ch05	107211	110824	7.00999	0	1	-0.0004096	-1.21788
Slylnc1411	Solyc05g005910.2	SL2.50ch05	697947	703061	1.10334	0	1	-0.200704	-1.27487
Slylnc1412	Solyc05g005910.2	SL2.50ch05	697947	703061	1.10334	0	1	-0.200704	-1.27487
Slylnc1413	Solyc05g006370.1	SL2.50ch05	1019966	1027087	2.54924	5.44981	1	-0.045056	-1.13036
Slylnc1414	Solyc05g006380.1	SL2.50ch05	1019966	1027087	11.496	22.1434	0.18105	-0.045056	-1.10619
Slylnc1415	Solyc05g006380.1	SL2.50ch05	1019966	1027087	4.83717	0.053605	1	-0.045056	-1.10762
Slylnc1416	Solyc05g006380.1	SL2.50ch05	1019966	1027087	5.14123	3.26548	1	-0.036864	-1.31809
Slylnc1417	Solyc05g006370.1	SL2.50ch05	1019966	1027087	2.54924	5.44981	1	-0.045056	-1.13036
Slylnc1418	Solyc05g006380.1	SL2.50ch05	1019966	1027087	11.496	22.1434	0.18105	-0.045056	-1.10619
Slylnc1419	Solyc05g006380.1	SL2.50ch05	1019966	1027087	4.83717	0.053605	1	-0.045056	-1.10762
Slylnc1421	Solyc05g018890.1	SL2.50ch05	24523872	24524710	0	4.09825	1	-0.0098304	-1.24761
Slylnc1422	Solyc05g025730.1	SL2.50ch05	36093974	36097043	1.86167	5.25486	1	-0.0004096	-1.22414
Slylnc1423	Solyc05g025730.1	SL2.50ch05	36093974	36097043	4.80311	0.000531104	1	-0.0004096	-1.23389
Slylnc1424	Solyc05g025730.1	SL2.50ch05	36093974	36097043	1.86167	5.25486	1	-0.0004096	-1.22414
Slylnc1425	Solyc05g025730.1	SL2.50ch05	36093974	36097043	4.80311	0.000531104	1	-0.0004096	-1.23389
Slylnc1426	Solyc05g025800.1	SL2.50ch05	36735708	36767616	8.44895	6.15151	0.5687	-0.0004096	-1.23133
Slylnc1427	Solyc05g041390.1	SL2.50ch05	51397336	51398154	3.38522	10.4564	0.0863	-0.0827392	-0.940629
Slylnc1428	Solyc05g041750.1	SL2.50ch05	53646374	53647366	0.673191	2.59401	1	-0.036864	-0.938884
Slylnc1429	Solyc05g045950.1	SL2.50ch05	57771142	57822464	1.49467	0.804814	1	-0.002048	-1.01499
Slylnc1430	Solyc05g045950.1	SL2.50ch05	57771142	57822464	1.49467	0.804814	1	-0.002048	-1.01499
Slylnc1431	Solyc05g047550.2	SL2.50ch05	59017222	59032372	9.72568	5.09878	0.45025	-0.0618496	-1.35953
Slylnc1432	Solyc05g047550.2	SL2.50ch05	59017222	59032372	2.74171	1.99655	1	-0.0618496	-1.16622
Slylnc1433	Solyc05g047550.2	SL2.50ch05	59017222	59032372	9.72568	5.09878	0.45025	-0.0618496	-1.35953
Slylnc1434	Solyc05g047550.2	SL2.50ch05	59017222	59032372	2.74171	1.99655	1	-0.0618496	-1.16622
Slylnc1435	Solyc05g049920.1	SL2.50ch05	59777047	59777609	1.17552	7.06283	1	-0.0999424	-0.846397
Slylnc1436	Solyc06g030560.1	SL2.50ch06	19579761	19582604	2.36961	2.56698	1	-0.022528	-0.888421
Slylnc1437	Solyc06g030560.1	SL2.50ch06	19579761	19582604	4.94314	3.63595	1	-0.0561152	-0.443554
Slylnc1438	Solyc06g030560.1	SL2.50ch06	19579761	19582604	2.36961	2.56698	1	-0.022528	-0.888421
Slylnc1439	Solyc06g033980.2	SL2.50ch06	23473762	23475319	6.20333	6.62705	1	-0.0004096	-0.951312
Slylnc1440	Solyc06g050830.1	SL2.50ch06	33649061	33652208	0.672321	0	1	-0.004096	-0.564675
Slylnc1441	Solyc06g051600.1	SL2.50ch06	35110358	35159458	1.14092	1.9101	1	-0.712704	-1.18927
Slylnc1442	Solyc06g051600.1	SL2.50ch06	35110358	35159458	1.14092	1.9101	1	-0.712704	-1.18927
Slylnc1443	Solyc06g051830.1	SL2.50ch06	35508000	35517545	0.129182	0.530926	1	-0.0004096	-1.33812
Slylnc1444	Solyc06g051830.1	SL2.50ch06	35508000	35517545	0.827708	0.330284	1	-0.0004096	-1.32017
Slylnc1445	Solyc06g062620.2	SL2.50ch06	39527168	39532311	0.754659	0	1	-0.08192	-0.798119
Slylnc1446	Solyc06g062910.2	SL2.50ch06	39705051	39707610	2.26694	1.80279	1	-0.073728	-0.47653
Slylnc1447	Solyc06g062910.2	SL2.50ch06	39705051	39707610	2.26694	1.80279	1	-0.073728	-0.47653
Slylnc1448	Solyc06g066210.1	SL2.50ch06	41520902	41529402	2.61739	1.63825	1	-0.0495616	-0.960617
Slylnc1449	Solyc06g068350.1	SL2.50ch06	42341457	42342505	22.2305	64.8226	0.0051	-0.0004096	-1.25696
Slylnc1450	Solyc06g068350.1	SL2.50ch06	42341457	42342505	2.33886	10.0439	0.2472	-0.114688	-0.888256
Slylnc1451	Solyc06g069060.1	SL2.50ch06	42847714	42852048	1.07212	0.483266	1	-0.077824	-1.14122
Slylnc1452	Solyc06g069060.1	SL2.50ch06	42847714	42852048	0.0532026	0.582928	1	-0.0004096	-1.25524
Slylnc1453	Solyc06g071030.2	SL2.50ch06	43624822	43652684	1.29356	0	1	-0.065536	-1.1488
Slylnc1454	Solyc06g071780.2	SL2.50ch06	44206925	44210054	0	1.11736	1	-0.049152	-1.06089
Slylnc1455	Solyc06g072780.1	SL2.50ch06	44878325	44884450	2.70584	3.91065	1	-0.0217088	-1.1156
Slylnc1456	Solyc06g072780.1	SL2.50ch06	44878325	44884450	2.70584	3.91065	1	-0.0217088	-1.29196
Slylnc1457	Solyc06g072940.1	SL2.50ch06	44960729	44965926	1.99717	2.53492	1	-0.0004096	-1.19126
Slylnc1458	Solyc06g072940.1	SL2.50ch06	44960729	44965926	1.99717	2.53492	1	-0.0004096	-1.19126
Slylnc1459	Solyc06g073560.2	SL2.50ch06	45354760	45359188	25.4083	39.4458	0.2394	-0.0004096	-1.29345
Slylnc1460	Solyc06g074440.2	SL2.50ch06	46072816	46075749	0	2.91896	1	-0.0282624	-0.840109
Slylnc1461	Solyc06g083800.2	SL2.50ch06	49108740	49121773	16.1796	0	1	-0.14336	-0.843377
Slylnc1462	Solyc06g083800.2	SL2.50ch06	49108740	49121773	6.63386	0	1	-0.233472	-1.11697
Slylnc1463	Solyc07g017580.1	SL2.50ch07	7594161	7596440	0.790294	1.8179	1	-0.131072	-1.09703
Slylnc1464	Solyc07g017580.1	SL2.50ch07	7594161	7596440	1.98687	1.36848	1	-0.02048	-0.611599
Slylnc1465	Solyc07g019520.1	SL2.50ch07	11856218	11856732	234.116	180.124	0.1435	-0.18473	-1.33407
Slylnc1466	Solyc07g021530.2	SL2.50ch07	19301786	19303013	0.461745	1.15424	1	-0.0004096	-1.21675
Slylnc1467	Solyc07g039430.1	SL2.50ch07	47451143	47469289	1.21457	1.25405	1	-0.049152	-1.04355
Slylnc1468	Solyc07g039430.1	SL2.50ch07	47451143	47469289	1.21457	1.25405	1	-0.049152	-1.04355
Slylnc1469	Solyc07g039430.1	SL2.50ch07	47451143	47469289	0.323117	0.614732	1	-0.049152	-1.03549
Slylnc1470	Solyc07g052440.2	SL2.50ch07	60941625	60942924	0	7.85867	1	-0.0004096	-0.885354
Slylnc1471	Solyc07g052560.1	SL2.50ch07	61045640	61051669	2.81026	5.85929	1	-0.0004096	-0.886434
Slylnc1472	Solyc07g052860.1	SL2.50ch07	61287330	61304588	1.58866	0.782445	1	-0.0004096	-1.31961
Slylnc1473	Solyc07g054410.1	SL2.50ch07	62731373	62734554	2.0466	2.6663	1	-0.0004096	-1.17808
Slylnc1474	Solyc08g008280.2	SL2.50ch08	2701740	2706561	0.921873	1.10294	1	-0.0004096	-1.21799
Slylnc1475	Solyc08g008280.2	SL2.50ch08	2701740	2706561	0.921873	1.10294	1	-0.0004096	-1.21799
Slylnc1476	Solyc08g016410.1	SL2.50ch08	7517395	7527252	67.7982	60.4454	0.66385	-0.028672	-1.2408
Slylnc1477	Solyc08g016410.1	SL2.50ch08	7517395	7527252	2.76096	5.02364	1	-0.028672	-1.2409
Slylnc1478	Solyc08g016410.1	SL2.50ch08	7517395	7527252	67.7982	60.4454	0.66385	-0.028672	-1.2408
Slylnc1479	Solyc08g016410.1	SL2.50ch08	7517395	7527252	2.76096	5.02364	1	-0.028672	-1.2409
Slylnc1480	Solyc08g016430.1	SL2.50ch08	7558293	7561318	1.48514	1.03484	1	-0.0733184	-1.29693
Slylnc1481	Solyc08g016520.1	SL2.50ch08	7732792	7734887	3.25746	1.52125	1	-0.069632	-1.30124
Slylnc1482	Solyc08g023540.1	SL2.50ch08	27475882	27478210	2.30436	1.8965	1	-0.0004096	-1.2365
Slylnc1483	Solyc08g062290.2	SL2.50ch08	50840558	50850515	1.18031	0.979331	1	-0.057344	-1.23361
Slylnc1484	Solyc08g062290.2	SL2.50ch08	50840558	50850515	1.18031	0.979331	1	-0.057344	-1.23361
Slylnc1485	Solyc08g067670.2	SL2.50ch08	56652818	56656695	1.364	1.43373	1	-0.0004096	-1.33323
Slylnc1486	Solyc08g075430.2	SL2.50ch08	59562275	59567305	1.07213	0.926028	1	-0.0700416	-1.24489
Slylnc1487	Solyc08g075630.2	SL2.50ch08	59766018	59769626	1.42957	0.452206	1	-0.0618496	-1.10175
Slylnc1488	Solyc08g075630.2	SL2.50ch08	59766018	59769626	1.42957	0.452206	1	-0.0618496	-1.10175
Slylnc1489	Solyc08g076490.2	SL2.50ch08	60494215	60497299	5.51917	1.40307	1	-0.012288	-1.03001
Slylnc1490	Solyc08g076490.2	SL2.50ch08	60494215	60497299	1.84705	0.970721	1	-0.0004096	-1.32493
Slylnc1491	Solyc08g076490.2	SL2.50ch08	60494215	60497299	1.84705	0.970721	1	-0.0004096	-1.32493
Slylnc1492	Solyc08g077330.2	SL2.50ch08	61223532	61225307	0.58909	0.538602	1	-0.094208	-1.17172
Slylnc1493	Solyc09g007260.2	SL2.50ch09	856628	860272	0.931217	0.403688	1	-0.135168	-1.30426
Slylnc1494	Solyc09g009910.2	SL2.50ch09	3382754	3396081	3.1931	0.533769	1	-0.069632	-1.31735
Slylnc1495	Solyc09g015030.1	SL2.50ch09	7455061	7456196	5.13016	7.10959	1	-0.0253952	-1.04693
Slylnc1496	Solyc09g015160.2	SL2.50ch09	8147257	8149149	26.319	24.7367	0.8817	-0.131072	-1.05432
Slylnc1497	Solyc09g015700.2	SL2.50ch09	10766390	10770147	9.93081	13.9592	0.07955	-0.0004096	-1.3334
Slylnc1498	Solyc09g018970.1	SL2.50ch09	17768898	17774650	125.527	196.491	0.2002	-0.0004096	-1.09506
Slylnc1499	Solyc09g018970.1	SL2.50ch09	17768898	17774650	125.527	196.491	0.2002	-0.0004096	-1.09506
Slylnc1500	Solyc09g042690.2	SL2.50ch09	25022369	25024752	1.75922	0	1	-0.104448	-0.82033
Slylnc1501	Solyc09g042690.2	SL2.50ch09	25022369	25024752	0.221758	1.22763	1	-0.0466944	-1.13923
Slylnc1502	Solyc09g042690.2	SL2.50ch09	25022369	25024752	0.221758	1.22763	1	-0.0466944	-1.13923
Slylnc1503	Solyc09g055830.1	SL2.50ch09	45577192	45587653	20.18	8.61619	0.49615	-0.0073728	-1.26684
Slylnc1504	Solyc09g055830.1	SL2.50ch09	45577192	45587653	20.18	8.61619	0.49615	-0.0073728	-1.26684
Slylnc1505	Solyc09g055890.2	SL2.50ch09	46056376	46078898	1.27818	1.27804	1	-0.036864	-1.24257
Slylnc1506	Solyc09g056170.2	SL2.50ch09	47212865	47221189	13.3467	16.4532	0.54765	-0.0004096	-1.21274
Slylnc1507	Solyc09g056170.2	SL2.50ch09	47212865	47221189	13.3467	16.4532	0.54765	-0.0004096	-1.21274
Slylnc1508	Solyc09g061830.1	SL2.50ch09	60419138	60420058	2.35292	4.09754	1	-0.0008192	-0.912563
Slylnc1509	Solyc09g061880.1	SL2.50ch09	60565007	60566781	2.61068	3.54937	1	-0.04096	-0.89162
Slylnc1510	Solyc09g062960.2	SL2.50ch09	60864046	60864690	5.0387	45.3254	0.2202	-0.0794624	-0.127803
Slylnc1511	Solyc09g062980.1	SL2.50ch09	60888441	60889063	1.69042	2.09005	1	-0.0004096	-0.925015
Slylnc1512	Solyc09g063010.2	SL2.50ch09	60927870	60939749	19.0606	5.12791	0.2924	-0.0004096	-1.28719
Slylnc1513	Solyc09g063010.2	SL2.50ch09	60927870	60939749	2.03569	0.753266	1	-0.0004096	-1.15547
Slylnc1514	Solyc09g075630.1	SL2.50ch09	67297649	67298143	92.8709	87.944	0.84605	-0.0004096	-1.04003
Slylnc1515	Solyc09g083200.2	SL2.50ch09	68874801	68877537	123.062	325.151	0.1337	-0.0004096	-0.906884
Slylnc1516	Solyc09g083200.2	SL2.50ch09	68874801	68877537	123.062	325.151	0.1337	-0.0004096	-0.906884
Slylnc1517	Solyc09g091940.2	SL2.50ch09	71140461	71142304	390.695	270.235	0.1941	-0.0663552	-0.825057
Slylnc1518	Solyc09g091940.2	SL2.50ch09	71140461	71142304	390.695	270.235	0.1941	-0.0663552	-0.825057
Slylnc1519	Solyc09g098430.2	SL2.50ch09	72240619	72243339	1.08019	0.597378	1	-0.034816	-1.11849
Slylnc1520	Solyc10g005300.2	SL2.50ch10	220067	223006	1.56698	0.868769	1	-0.0004096	-0.723713
Slylnc1521	Solyc10g006360.1	SL2.50ch10	987446	990808	2.16556	0.889067	1	-0.139264	-1.01723
Slylnc1522	Solyc10g006570.2	SL2.50ch10	1122046	1124896	2.07505	3.41972	1	-0.0004096	-1.25446
Slylnc1523	Solyc10g018820.1	SL2.50ch10	10719425	10722475	1.04262	0.779958	1	-0.0172032	-1.19996
Slylnc1524	Solyc10g044530.1	SL2.50ch10	26764804	26766319	0.553686	0.281553	1	-0.004096	-0.983329
Slylnc1525	Solyc10g047260.1	SL2.50ch10	40287584	40288727	5.7194	7.6533	0.3597	-0.012288	-0.740003
Slylnc1526	Solyc10g049980.1	SL2.50ch10	47351486	47352379	1.6102	2.0844	1	-0.0032768	-1.05724
Slylnc1527	Solyc10g055660.1	SL2.50ch10	57163350	57166942	2.68663	2.45489	1	-0.352256	-0.841303
Slylnc1528	Solyc10g055770.1	SL2.50ch10	57400004	57410013	2.86294	3.52607	1	-0.14336	-1.25607
Slylnc1529	Solyc10g080260.1	SL2.50ch10	61586296	61595395	3.02685	1.14157	1	-0.0004096	-1.18769
Slylnc1530	Solyc10g081040.1	SL2.50ch10	62218441	62219368	11.6977	1.24456	0.24335	-0.0323584	-1.10197
Slylnc1531	Solyc10g081680.1	SL2.50ch10	62703658	62704236	18.9913	20.398	0.8287	-0.139264	-1.25828
Slylnc1532	Solyc10g082020.1	SL2.50ch10	62930028	62933540	4.84857	2.9316	1	-0.0004096	-1.41825
Slylnc1533	Solyc10g085030.1	SL2.50ch10	64358590	64359545	0.633271	2.15592	1	-0.0004096	-1.28558
Slylnc1534	Solyc11g007500.1	SL2.50ch11	1761847	1765452	0.744484	1.36136	1	-0.0004096	-0.963985
Slylnc1535	Solyc11g007500.1	SL2.50ch11	1761847	1765452	0.744484	1.36136	1	-0.0004096	-0.963985
Slylnc1536	Solyc11g010670.1	SL2.50ch11	3713798	3714570	3.31736	1.45419	1	-0.0004096	-0.455189
Slylnc1537	Solyc11g021170.1	SL2.50ch11	13377712	13378903	632.416	497.396	0.1902	-0.0200704	-1.46503
Slylnc1538	Solyc11g021190.1	SL2.50ch11	13383854	13384825	17.5871	13.6493	0.6811	-0.0004096	-1.45372
Slylnc1539	Solyc11g071440.1	SL2.50ch11	54915089	54917419	18.8133	8.84305	0.1229	-0.0004096	-1.05026
Slylnc1540	Solyc11g072130.1	SL2.50ch11	55374802	55380816	13.8332	6.25739	0.53965	-0.114278	-1.1948
Slylnc1541	Solyc11g072680.1	SL2.50ch11	55891598	55893122	22.393	8.77631	0.1209	-0.0172032	-0.633978
Slylnc1542	Solyc12g009920.1	SL2.50ch12	3090889	3093560	53.3564	59.6023	0.72575	-0.012288	-0.930575
Slylnc1543	Solyc12g009920.1	SL2.50ch12	3090889	3093560	3.76198	2.16981	1	-0.0004096	-1.32629
Slylnc1544	Solyc12g009920.1	SL2.50ch12	3090889	3093560	9.496	9.82617	0.8162	-0.012288	-1.09041
Slylnc1545	Solyc12g009920.1	SL2.50ch12	3090889	3093560	53.3564	59.6023	0.72575	-0.012288	-0.930575
Slylnc1546	Solyc12g009920.1	SL2.50ch12	3090889	3093560	9.496	9.82617	0.8162	-0.012288	-1.09041
Slylnc1547	Solyc12g013920.1	SL2.50ch12	4753544	4757418	1.28419	0.417114	1	-0.024576	-0.82537
Slylnc1548	Solyc12g013920.1	SL2.50ch12	4753544	4757418	1.75091	1.32037	0.5429	-0.024576	-0.82537
Slylnc1549	Solyc12g017440.1	SL2.50ch12	6679587	6693282	1.5162	0.956911	0.43235	-0.0053248	-1.26128
Slylnc1550	Solyc12g017440.1	SL2.50ch12	6679587	6693282	1.5162	0.956911	0.43235	-0.0053248	-1.26128
Slylnc1551	Solyc12g068060.1	SL2.50ch12	28974051	28982723	5.73608	2.85212	1	-0.0221184	-1.16571
Slylnc1552	Solyc12g068060.1	SL2.50ch12	28974051	28982723	5.73608	2.85212	1	-0.0221184	-1.16571
Slylnc1553	Solyc12g068060.1	SL2.50ch12	28974051	28982723	0.752132	0.450161	0.2407	-0.0221184	-0.945844
Slylnc1554	Solyc12g063040.1	SL2.50ch12	36321825	36330966	0.91734	1.8102	0.1011	-0.0069632	-1.16932
Slylnc1555	Solyc12g063040.1	SL2.50ch12	36321825	36330966	1.4067	4.97861	1	-0.02048	-0.969469
Slylnc1556	Solyc12g063040.1	SL2.50ch12	36321825	36330966	1.87428	1.52844	0.60265	-0.02048	-0.978242
Slylnc1557	Solyc12g063040.1	SL2.50ch12	36321825	36330966	1.65706	2.58752	0.2369	-0.02048	-0.973007
Slylnc1558	Solyc12g063040.1	SL2.50ch12	36321825	36330966	0.91734	1.8102	0.1011	-0.0069632	-1.16932
Slylnc1559	Solyc12g063040.1	SL2.50ch12	36321825	36330966	0.53398	0.156916	0.51345	-0.02048	-0.969469
Slylnc1560	Solyc12g063040.1	SL2.50ch12	36321825	36330966	1.87428	1.52844	0.60265	-0.02048	-0.978242
Slylnc1561	Solyc12g063040.1	SL2.50ch12	36321825	36330966	1.65706	2.58752	0.2369	-0.02048	-0.973007
Slylnc1562	Solyc12g044680.1	SL2.50ch12	38018200	38019189	16.6239	14.691	0.60555	-0.0487424	-0.814608
Slylnc1563	Solyc12g044250.1	SL2.50ch12	38733498	38736081	3.94431	16.377	0.17755	-0.0004096	-0.90154
Slylnc1564	Solyc12g044250.1	SL2.50ch12	38733498	38736081	0.400104	1.09817	0.35765	-0.0004096	-0.90154
Slylnc1565	Solyc12g043040.1	SL2.50ch12	39147584	39161571	2.77531	1.18256	1	-0.26624	-1.24759
Slylnc1566	Solyc12g038620.1	SL2.50ch12	47255299	47256399	9.20858	6.55589	0.01465	-0.07168	-1.12476
Slylnc1567	Solyc12g038360.1	SL2.50ch12	48176459	48177570	2.20658	1.803	0.34715	-0.018432	-1.04115
Slylnc1568	Solyc12g036850.1	SL2.50ch12	50329382	50332091	1.29711	0.400884	1	-0.0782336	-1.25549
Slylnc1569	Solyc12g057150.1	SL2.50ch12	63220630	63221824	0	2.91292	1	-0.114688	-0.354295
Slylnc1570	Solyc12g057150.1	SL2.50ch12	63220630	63221824	11.3204	13.6368	0.4921	-0.0929792	-0.769741
Slylnc1571	Solyc12g088360.1	SL2.50ch12	63772323	63774828	0.87716	1.17597	1	-0.0372736	-1.17576
Slylnc1572	Solyc12g088360.1	SL2.50ch12	63772323	63774828	0.596621	0.580995	0.9514	-0.0372736	-1.17576
Slylnc1573	Solyc12g098800.1	SL2.50ch12	66180569	66185012	0.642789	0	1	-0.360448	-1.06323

## Sheet: Table S3
Table S3 Primers list in this study
ID	Sense primer	Antisense primer	Description
slylnc0048	GGAAGGCTGGTAGAAAAGAGG	TGTTCAAGAGCGACAGACG	lincRNA qRT-PCR primer
slylnc0049	TCCAAGTTTCGATCAAGGCG	GTTCAGTGGGATTTGGAGTTTTC	lincRNA qRT-PCR primer
slylnc0483	CTAATTCATCTCGACCCTCCAC	CAAATCCGAAAACCCTCAAACC	lincRNA qRT-PCR primer
slylnc0531	CAGACCCACCTCCAGTTTTC	GTTGCTGTTGTCTGTTCGTC	lincRNA qRT-PCR primer
slylnc0934	GTGACGACAACGACAAGAACAAG	AGAAGGAGGAGGTGTAAGAGGTG	lincRNA qRT-PCR primer
slylnc0476	GGAAAAGGTGACGAATAAAATGGG	CGGTAGTGCTAGGATGAACTC	lincRNA qRT-PCR primer
slylnc0475	GCTTTACAAGGAGAAGATGAACTC	GGGAGTTGTAACGGGATGTAC	lincRNA qRT-PCR primer
slylnc0673	GTAGTAGTGTCCCTTTACGAGC	ACTGTATATTGCAAGTCATAAAGGTTC	lincRNA qRT-PCR primer
slylnc1052	TGAAGATGCAGAGTACCAACG	TGGTCTTTCAGGATTGGTCG	lincRNA qRT-PCR primer
slylnc0195	CCTTTGTTGGGGAATCAAGC	GGCTATTCGCAAAACTTCTCTTC	lincRNA qRT-PCR primer
slylnc0761	GGCAACCACCACAGGCTCTAT	CTGGTGTACTAAGCTCTCGC	lincRNA qRT-PCR primer
slylnc1077	GGACTGTTCCTTTGTGTTTGAG	ATAACGTGCCTTCGAGCTC	lincRNA qRT-PCR primer
slylnc0049-5'RACE	ATCGAAACTTGGACCCACCTG		outer primer of slylnc0049-5'RACE
slylnc0049-5'RACE	CTCAAGCAAATATATAAGCG		inner primer of slylnc0049-5'RACE
slylnc0049-3'RACE	CTAATATGAATCCTGAACCCAC		outer primer of slylnc0049-3'RACE
slylnc0049-3'RACE	AAGTTAATCGCCGGAAAACCG		inner primer of slylnc0049-3'RACE
slylnc0761-5'RACE	TGCCTGAGGTTGAGAATTAAG		outer primer of slylnc0761-5'RACE
slylnc0761-5'RACE	TGTAGGAACTCTCCTCATGTC		inner primer of slylnc0761-5'RACE
slylnc0761-3'RACE	TTTCGGGGGACTAATGTATTG		outer primer of slylnc0761-3'RACE
slylnc0761-3'RACE	CCGCTAGAGGTATAGTAATC		inner primer of slylnc0761-3'RACE
TYLCV CP DNA	GGATTTCGTTGTATGTTAGC	ATGATTATATCGCCTGGTC	TYLCV CP DNA primer
α-tubulin (Solyc04g077020.2)	TGGTCGGAATGGGACAGAAG	CTCAGTCAGGAGAACAGGGT	Reference genes for qRT-PCR in tomato
miR166 RT-primer	GTCGTATCCAGTGCAGGGTCCGAGGTATTCGCACTGGGGGGAA		Stem-loop RT-PCR primer of tomato miR166
miR166 qRT-PCR primer	GCCCTCGGACCAGGCTTCA	GTGCAGGGTCCGAGGT	qRT-PCR primer of miR166
slylnc0195-pCAMBIA2301	CGGGGTACCATATTGACAAATTTCCCTTATTTA	TGCTCTAGAATATTGACAAATTTCCCTTATTTA	for insertion of slylnc0195 into pCAMBIA2301 vector
NbeHD-ZIPIII-1	TGCTGGAGGTCATTAAGTTGG	GCAAATATAAGTTCGGCACAGG	miR166a target NbS00014370g0009.1 qRT-PCR primer in N. benthamiana
NbeHD-ZIPIII-2	CCCTTGATCTTACTTCCGCTC	CATTCTCTTGCATGTGGCTTTC	miR166a target NbS00002028g0014.1 qRT-PCR primer in N. benthamiana
NbeHD-ZIPIII-3	AGATCCTGCGTCCACTTTATG	CCTTCCCAGACCATATACAACC	miR166a target NbS00040013g0009.1 qRT-PCR primer in N. benthamiana
NbeHD-ZIPIII-4	TGATACTTCCACTGGCACAC	GGCAAACTCCTTCCAACTTG	miR166a target NbS00001636g0003.1 qRT-PCR primer in N. benthamiana
Solyc03g120910.2.1	CAGGGAGAAACAGAGGAAAGAG	CTAGCCATTTTCATACACCAGT	miR166a target qRT-PCR primer in tomato
Solyc11g069470.1.1	CCAGAGATTATGCAGAGGGTTC	GGAAAGAGGAATGGAGGTGG	miR166a target qRT-PCR primer in tomato
Solyc05g008940.2.1	AGCTGATCGATGAACACGAG	CCAGATAGAATAGGCAACGGTG	miR166a target qRT-PCR primer in tomato
Solyc08g066500.2.1	AGTGGACGAGAATGCTATTGG	TGTGCGGTTTGGACTAGATG	miR166a target qRT-PCR primer in tomato
Solyc02g069830.2.1	TCCTTATGCTGTCCCTTGTG	CGCGATAAAGCTATGTCCTCTG	miR166a target qRT-PCR primer in tomato
Solyc09g082060.2.1	GTCCTCATCGAACCTACAAGTG	ACCAACTCAGCACCGAAAG	miR399 target qRT-PCR primer in tomato

## Sheet: Table S4
Table S4 TYLCV infections of resistant and susceptible tomato plants
	CK		TYLCV
	Ct-CP	Ct-actin	Ct-CP	Ct-actin
Ty-2	33.87	19.66	32.96	19.84
	33.87	19.74	30.96	19.22
	34.1	19.49	35.14	19.45
	32.54	20.36	34.22	20.01
	32.86	20.01	33.54	19.88
4840	34.89	20.61	19.2	18.15
	32.49	19.87	24.66	17.11
	32.66	19.69	27.36	17.59
	33.22	19.74	22.69	17.08
	32.49	20.46	25.44	18.69
Note: Results of SYBR Green qRT-PCR for TYLCV CP gene and tomato actin as cycle thresholds (Ct).

## Sheet: Table S5
Table S5 TYLCV infections of VIGS tomato
Line.No	Ct-Tubulin	Ct-TYLCV-CP
TRV2-1	20.56	30.04
TRV2-2	20.33	29.75
TRV2-3	21	30.16
slylnc0049-VIGS-1	22.88	23.54
slylnc0049-VIGS-2	22.5	24.17
slylnc0049-VIGS-3	24.33	26.18
